# Supplementary material for: Broad spectrum insect resistance and metabolites in close relatives of the cultivated tomato
Source: Euphytica. 2018 Feb 6;214(3):46. doi: 10.1007/s10681-018-2124-4 (PMC6445503; doi:10.1007/s10681-018-2124-4)
Supplement: Supplementary file 1 — Supplementary material Table S1: List of plant materials used in screening for insect resistance. Table S2: Evaluation data for whitefly (Trialeurodes vaporariorum) resistance. Table S3: Evaluation data for thrips (Frankliniella occidentalis) resistance. Table S4: Evaluation data for Spodoptera exigua resistance. Table S5: Evaluation data for aphid (Myzus persicae) resistance. Table S6: All metabolites detected in the LCMS analysis of the accessions studied. Table S7: Acyl sugars detected (only FA adducts) in leaves of the accessions studied. Table S8: Genes in the 2-LOD interval of the Wf-1 QTL region of the Heinz genome sequence (version SL2.50) (XLSX 1727 kb) [file 10681_2018_2124_MOESM1_ESM.xlsx]

## Sheet: Add. table 1
Table S1: List of plant materials used in screeningfor insect resistance.
Species	Accession code	Internal code	Resistance1	Acyl sugar2	TypeIV3	Origin
S. lycopersicum	cv. Moneymaker	Moneymaker	S	L	N	CGN, Wageningen
S. habrochaites	LA1777	PV030001	M	M	Y	CGN, Wageningen
S. habrochaites	PI134418	PI134418	R	M	Y	USDA, Geneva
S. pennellii	LA716	PV960410	R	H	Y	CGN, Wageningen
S. galapagense	LA1401	PV110114	R	H	Y	TGRC, UC Davis
S. galapagense	LA1408	PV110118	R	H	Y	TGRC, UC Davis
S. galapagense	LA438	PV110083	R	H	Y	TGRC, UC Davis
S. cheesmaniae	LA746	PV110096	M	H	N	TGRC, UC Davis
S. cheesmaniae	LA521	PV110086	S	M	N	TGRC, UC Davis
S. cheesmaniae	LA1139	PV110112	S	M	N	TGRC, UC Davis
S. pimpinellifolium	LA1580	PV110059	M	H	Y	TGRC, UC Davis
S. pimpinellifolium	LA1584	PV091102	M	M	Y	TGRC, UC Davis
S. pimpinellifolium	LA1547	PV110057	M	L	N	TGRC, UC Davis
S. pimpinellifolium	LA1596	PV110061	S	L	N	TGRC, UC Davis
S. pimpinellifolium	CGN14498	PV970017	S	L	N	CGN, Wageningen
1Resistance data based on B. tabaci adult survival (R= no survival, M = intermediate survival, S = all whiteflies survive)
2Acyl sugar data are referred to as total acyl sugars detected (H = high, M = intermediate, L = low)
3 Type IV trichome present =Y, absent = N
Data based on Firdaus et al. 2012; Lucatti et al. 2013; Lucatti et al., unpublished

## Sheet: Add. table 2
Table S2: Evaluation data for whitefly (Trialeurodes vaporariorum) resistance. Five plants per accession with 3 clip cages containing 5 female whiteflies were used.
				Eggs/living
Species	Accession	Survival1		whitefly1
S. pennellii	LA716	0	a2	0.02	a2
S. galapagense	LA1401	0.02	ab	0.5	a
S. habrochaites	LA1777	0.18	bc	2.42	b
S. habrochaites	PI134418	0.25	c	2.87	b
S. galapagense	LA438	0.62	d	13.32	cd
S. pimpinellifolium	LA1584	0.8	de	17.87	de
S. galapagense	LA1408	0.82	de	23.35	efg
S. pimpinellifolium	LA1580	0.9	ef	18.65	de
S. lycopersicum	cv. Moneymaker	0.92	ef	10.63	c
S. pimpinellifolium	LA1596	0.95	ef	31.76	h
S. cheesmaniae	LA1139	0.95	ef	29.26	gh
S. cheesmaniae	LA746	0.96	ef	21.11	ef
S. pimpinellifolium	LA1547	0.97	ef	22.95	efg
S. cheesmaniae	LA521	1	f	35.09	h
S. pimpinellifolium	CGN14498	1	f	28.41	fgh
1 Accession means are given on the original scale (back transformed).
2 significance of differences of means was tested using an LSD test (P<0.05) on the transformed scale.

## Sheet: Add. table 3
Table S3: Evaluation data for thrips (Frankliniella occidentalis ) resistance. Five plants per accession were analysed in a detached leaf assay using 5 leaves and 5 female thrips.
		Survival1		Survival		Survival
Species	Accession	day 2		day 3		day 4
S. pennellii	LA716	0.732	a2	0.034	a	0	a
S. galapagense	LA1401	0.803	ab	0.275	ab	0.009	ab
S. galapagense	LA438	0.927	abc	0.326	abc	0.052	abc
S. pimpinellifolium	LA1580	0.803	ab	0.428	bcd	0.1	abcd
S. habrochaites	PI134418	0.853	abc	0.518	bcde	0.109	abcd
S. habrochaites	LA1777	0.803	ab	0.616	bcde	0.126	abcd
S. galapagense	LA1408	0.899	abc	0.444	bcd	0.19	bcd
S. cheesmaniae	LA746	0.981	bc	0.692	bcde	0.19	bcd
S. cheesmaniae	LA1139	0.991	c	0.732	cde	0.197	bcd
S. cheesmaniae	LA521	0.787	ab	0.627	bcde	0.24	bcd
S. pimpinellifolium	LA1596	0.981	bc	0.729	cde	0.264	cd
S. pimpinellifolium	LA1547	0.871	abc	0.564	bcde	0.304	cde
S. pimpinellifolium	LA1584	0.927	abc	0.74	cde	0.428	de
S. lycopersicum	cv. Moneymaker	0.871	abc	0.872	e	0.688	e
S. pimpinellifolium	CGN14498	0.966	bc	0.81	de	0.696	e
	ANOVA P-value	0.23		0.004		<0.001
1 Accession means are given on the original scale (back transformed).
2 significance of differences of means was tested using an LSD test (P<0.05) on the transformed scale.

## Sheet: Add. table 4
Table S4: Evaluation data for Spodoptera exigua resistance. All data are based on 5 plants per accession except LA1401 for which only 3 plants were available.
Species	Accession	Survival1		Larval weight1
S. cheesmaniae	LA746	0	a2	0	a2
S. galapagense	LA1408	0	a	0	a
S. habrochaites	LA1777	0	a	0	a
S. galapagense	LA438	0	a	0	a
S. galapagense	LA1401	0.001	a	0.01	a
S. habrochaites	PI134418	0.009	a	0.01	a
S. cheesmaniae	LA1139	0.009	a	0.03	a
S. cheesmaniae	LA521	0.071	a	0.11	a
S. pennellii	LA716	0.075	a	0.18	a
S. pimpinellifolium	LA1547	0.572	b	2.97	b
S. pimpinellifolium	LA1584	0.732	bc	27.19	c
S. lycopersicum	cv. Moneymaker	0.77	bc	6.95	b
S. pimpinellifolium	LA1580	0.969	cd	76.81	cd
S. pimpinellifolium	LA1596	0.991	d	124.35	d
S. pimpinellifolium	CGN14498	1	d	75.06	cd
1 Accession means are given on the original scale (back transformed).
2 significance of differences of means was tested using an LSD test (P<0.05) on the transformed scale.

## Sheet: Add. table 5
Table S5: Evaluation data for aphid (Myzus persicae) resistance. Five plants with 2 clip cages containing 5 one-day-old nymphs were used. Survival and number of next generation nymphs were determined after 10 days.
				Nymphs/living
Species	Accession	Survival1		adult1
S. galapagense	LA438	0	a2	0	a2
S. galapagense	LA1401	0	a	0.008	ab
S. pennellii	LA716	0	a	0	a
S. habrochaites	LA1777	0	a	0.007	ab
S. habrochaites	PI134418	0	a	0	a
S. pimpinellifolium	LA1584	0.001	a	0.001	ab
S. galapagense	LA1408	0.022	a	0.053	abc
S. pimpinellifolium	LA1580	0.428	b	0.292	c
S. pimpinellifolium	LA1547	0.472	b	0.185	bc
S. cheesmaniae	LA746	0.497	bc	1.302	d
S. lycopersicum	cv. Moneymaker	0.694	bcd	0.107	abc
S. pimpinellifolium	LA1596	0.752	cd	0.232	c
S. cheesmaniae	LA1139	0.859	de	1.657	d
S. pimpinellifolium	CGN14498	0.961	e	3.811	de
S. cheesmaniae	LA521	0.977	e	7.625	e
1 Accession means are given on the original scale (back transformed).
2 significance of differences of means was tested using an LSD test (P<0.05) on the transformed scale.

## Sheet: Add. table 6
Table S6: All metabolites detected in the LCMS analysis of the accessions studied
All metabolites below the threshold were given a random number between 400 and 500
QC (quality control samples) refers to technical replicates from a pool of samples which were similarly prepared to the accession samples
Colored columns: different samples analysed by LCMS; Rows: the metabolites detected
																																	Average	Average	Average	Average	Average	Standard dev.	Ratio	t-test	FDR q
clusterId	retention time	selected mass	put [M-H]- ion	Putative annotation	QC1	QC 2	QC 3	QC 4	QC 5	LA0746	LA0746	LA1139	LA1139	LA521	LA521	LA438	LA438	LA1401	LA1401	LA1408	LA1408	LA1547	LA1547	CGN14498	LA1580	LA1580	LA1584	LA1584	LA1596	LA1596	MoneyM	MoneyM	cheesmaniae (C)	galapagense (G)	pimpinellifolium)	MoneyM	QC	QC	G/C	C vs G	C vs G
1	1.12881	525.671	525.671		453.762	473.48	423.01	466.138	415.887	460.47	430.921	432.726	437.117	427.419	18050.5	423.707	477.287	426.926	403.831	479.428	417.61	470.99	403.64	426.079	420.671	440.705	469.409	489.602	469.373	468.089	432.883	475.835	3373.2	438.131	450.951	454.359	446.455	23.0445	0.129886	0.340794	0.579788
2	1.51065	270.944	270.944		124551	126704	120769	124809	121241	118022	112057	104222	104007	103832	102888	106956	108142	104609	103078	111310	113500	98006.1	96541.6	100240	97295.3	99806.2	101756	107825	98499.7	100039	94399.8	85574	107504	107932	100001	89986.9	123615	2261.6	1.00398	0.865429	0.939376
3	1.53109	498.904	498.904		22877.8	22076.8	22014.3	21315.9	21458.9	22970.7	22104.6	19884.8	20062.2	19709.3	19231	21089.4	19185	20922.6	17933.9	22927.1	21037.6	18923	17796.9	16827.1	18955.7	16754.2	17053.2	18601.1	17779	17205	16599.3	13683	20660.4	20515.9	17766.1	15141.1	21948.7	552.132	0.993007	0.865764	0.939376
4	1.63125	358.945	273.96		176254	170770	155183	18147.5	149941	214749	216862	316980	272289	226105	231625	280652	199340	281731	238200	248328	65805.2	237951	261181	112154	247416	213673	19943.8	174606	254239	194342	230707	172597	246435	219009	190612	201652	134059	58757.3	0.88871	0.403427	0.622993
5	1.55116	615.901	272.959		1.80151e+06	1.74675e+06	1.6217e+06	1.54882e+06	1.56779e+06	2.05812e+06	2.04645e+06	2.91858e+06	2.50804e+06	2.14202e+06	2.14615e+06	2.57967e+06	1.88168e+06	2.61663e+06	2.20975e+06	2.12903e+06	1.93707e+06	2.24655e+06	2.37684e+06	1.86605e+06	2.296e+06	2.00011e+06	1.55592e+06	1.71927e+06	2.32451e+06	1.83007e+06	1.61432e+06	1.62118e+06	2.30323e+06	2.22564e+06	2.02392e+06	1.61775e+06	1.65732e+06	99846.5	0.966313	0.685745	0.841999
6	1.59078	532.875	288.937		7416.59	12450	9941.94	8886.03	2641.6	24239.4	68230.5	144841	155755	144176	146244	120798	106039	150203	128687	82956.9	90332.6	214008	268157	216927	223146	229607	173166	105723	237742	180697	275815	310788	113914	113169	205464	293302	8267.23	3257.43	0.993462	0.661117	0.822266
7	1.67354	494.824	326.902		210472	199718	183989	167291	181265	110893	103911	182450	180781	102829	113987	86757.8	96080.4	177109	106735	146870	166377	238444	214917	207904	147990	205378	185221	212131	187502	176350	217688	174864	132475	129988	197315	196276	188547	15040.6	0.981226	0.886547	0.948814
8	1.69551	305.999	154.062		410.771	3755.74	3836.52	3300.53	3652.16	2764.54	428.5	7344.23	11627.4	8349.69	6187.66	7931.54	6129.69	3551.42	4609.15	11907.8	5259.18	12305	8335.43	5064.36	4821.08	3795.66	3680.67	2581.12	7786.14	3865.03	460.601	2607.73	6117.01	6564.79	5803.83	1534.17	2991.15	1303.09	1.0732	0.490347	0.688795
9	1.65206	327.902	242.94		132151	124851	117332	106964	116698	83969.9	79203.9	114019	111303	70890.8	79833.2	71634.2	64865.8	123312	77836.8	105637	105487	139295	133508	132309	102635	125097	114506	131175	112423	112492	129573	104645	89870	91462.1	122604	117109	119599	8465.7	1.01772	0.961026	0.987315
10	1.75962	424.908	112.986		62761.1	56703	58373.6	50314.6	52322.5	216176	189343	86096.4	47629.3	130207	128890	232138	103441	88318.8	138669	124870	96979	20879.7	32193	23871.6	149642	46737.7	45447.1	29023.4	47764.3	37515.1	19831	6442.03	133057	130736	48119.4	13136.5	56095	4419.11	0.982557	0.886669	0.948814
11	1.78041	686.74	684.742		420.004	443.328	480.324	462.255	466.314	24262.3	21202.2	496.333	462.631	8015.65	11392.6	5163.47	6966.27	2698.44	10756.8	8107.18	3431.48	483.97	436.192	408.832	14641.7	477.46	424.607	400.66	499.47	460.112	412.967	424.077	10972	6187.27	2025.88	418.522	454.445	20.8869	0.563916	0.834827	0.926225
12	1.80073	172.95	172.95		43978.1	42180.9	43438.1	39000.9	40979.1	31098.3	31683.1	37156.3	40054.7	37933.3	36750.6	29329.6	37297.8	43432.2	33102.2	40763.8	41193	46749.5	45365.4	52699.2	7038.78	41081.4	42365.7	32117.1	43002.5	40143.1	48112.4	43306.7	35779.4	37519.7	38951.4	45709.5	41915.4	1789.67	1.04864	0.578252	0.759067
13	1.75962	718.687	128.96		2.78817e+06	2.69506e+06	2.59355e+06	2.24335e+06	2.41484e+06	1.62728e+06	1.48401e+06	1.61341e+06	1.84418e+06	1.35781e+06	1.50726e+06	1.22929e+06	1.41129e+06	2.07049e+06	1.51267e+06	1.85154e+06	2.22461e+06	2.61598e+06	2.30652e+06	2.46069e+06	1.94031e+06	2.44654e+06	2.72003e+06	2.6383e+06	2.01855e+06	2.21399e+06	2.58325e+06	2.34951e+06	1.57232e+06	1.71665e+06	2.37343e+06	2.46638e+06	2.54699e+06	195920	1.09179	0.516315	0.709346
14	1.82073	159.078	159.078		4956.94	3984.67	3228.35	3482.91	3692.43	473.79	426.45	462.735	483.732	476.07	433.558	435.027	466.4	34814.5	29877	482.636	491.365	440.751	436.03	409.939	477.324	439.376	491.955	422.381	450.737	475.826	499.174	443.308	459.389	11094.5	449.369	471.241	3869.06	597.941	24.1505	0.140031	0.369457
15	1.75962	532.793	280.909		266694	248474	251437	211679	228255	550390	509102	240221	169693	353917	380538	486354	331001	283853	378499	384220	355289	70606.7	105279	90202.2	473140	187769	201619	122232	172481	166169	78005.2	11027.8	367310	369869	176611	44516.5	241308	19217.9	1.00697	0.725522	0.865163
16	1.86153	283.124	301.054		410.742	431.885	469.437	467.757	2581.2	461.432	477.571	439.168	499.221	3420.53	3248.12	429.581	461.365	2507.69	462.746	408.113	479.604	2643.71	2807.5	3814.22	417.326	2106.34	431.996	491.768	3775.9	3193.52	4098.7	488.919	1424.34	791.516	2186.92	2293.81	872.205	854.788	0.555707	0.431862	0.640674
17	1.78041	405.947	238.024		424.721	403.452	2064.05	440.407	2443.85	472.238	487.535	3616.06	6481.47	3472.89	2922.08	3417.21	2900.21	456.433	2225.12	6213.02	3564.36	11235.9	4441.28	3231.29	2581.05	2136.63	2305.65	461.923	4130.08	2287.75	400.803	401.529	2908.71	3129.39	3645.73	401.166	1155.3	905.127	1.07587	0.697126	0.846652
18	1.88401	368.027	229.023		53581.7	51887.2	51651.5	45715.5	51674.1	40873.7	34100.3	16074.1	23234.9	26997.2	39890.8	32318.8	38743.7	29902	18961	37280	61845.7	49835.3	46240.4	50249.6	38703.2	35765.4	35446.4	24393.6	25672	32989.2	21869.4	18485.3	30195.2	36508.5	37699.4	20177.3	50902	2691.07	1.20909	0.426197	0.636711
19	1.88401	309.201	308.198		2005.04	421.549	448.599	402.881	434.931	459.513	488.592	494.363	467.7	438.322	410.344	446.495	487.964	3430.53	432.884	430.744	412.24	72240.5	149068	408.44	54723.2	50296	75226.4	46181.7	49740.6	34241.6	485.762	499.069	459.806	940.143	59125.2	492.416	742.599	631.399	2.04465	0.398988	0.617625
20	1.84068	416.884	264.935		2245.89	462.467	3984.24	443.096	423.86	89235	71248.1	12694.2	415.798	30508.4	30193.1	124895	23095.9	12646.6	33604.8	24413.1	15156.6	2021.53	2307.25	3277.9	35264.7	2502.94	413.558	469.787	496.695	437.445	2405.09	2594.74	39049.1	38968.7	5243.53	2499.92	1511.91	1419.77	0.997942	0.617608	0.78953
21	1.92559	314.097	213.05		2847.83	2109.12	2785.33	2486.05	2238.87	16513.1	11782.9	475.061	423.923	4859.13	5660.1	16822.5	3310	7559.56	8667.78	5022.3	3826.15	480.254	426.138	425.092	11107.6	2283.38	2234.13	459.475	2617.7	2090.18	421.561	439.772	6619.04	7534.71	2458.21	430.667	2493.44	290.983	1.13834	0.339311	0.579788
22	1.94443	214.049	302.101		121732	120114	118955	117407	71616.5	229227	192617	977652	1.0224e+06	158659	250513	80538.8	178919	243144	167417	168478	202519	178650	101217	288287	94624.6	176798	328306	300140	111288	138612	89560.6	170484	471844	173503	190880	130022	109965	19226.4	0.367712	0.0740518	0.248616
23	1.86153	430.087	302.136		130858	120317	113801	87457.8	122852	144125	118727	151371	72841.5	91518.8	46736.4	63244.4	99939	128330	151371	151391	139659	89061.2	69786.8	38165.2	71069	54426.6	63958.7	92467.7	47460.3	42468	32140.7	40258.5	104220	122323	63207.1	36199.6	115057	14841.9	1.1737	0.417412	0.631668
24	1.94443	672.232	329.111		78500.2	77970.6	78816.5	75022.7	75131.5	144952	98322.5	58790.9	63431.2	53893.3	42332.6	134230	189295	221530	156802	241634	117793	97136.9	69318	47582.9	105939	91114.4	87335.9	104578	51110	31595.9	55755.4	53405.6	76953.7	176881	76190.1	54580.5	77088.3	1664.61	2.29854	0.0021363	0.018575
25	1.86153	247.034	104.036		71661	70321.8	68016.6	62004.7	63397.1	77477.3	68443.1	77144	88208.8	65144.1	68374.7	49493.2	28266.9	101797	74351.4	48014.9	50295.6	142478	109779	122506	78370	115155	110076	91129.7	115425	133124	72974.3	100640	74132	58703.2	113116	86807.3	67080.2	3786.68	0.791874	0.126378	0.352732
26	1.97988	132.03	132.03		1.54967e+06	1.4814e+06	1.50737e+06	1.37869e+06	1.42393e+06	424753	422470	299249	230859	553013	510043	829570	491358	354555	620184	935497	784582	498540	568046	532040	640375	398017	579101	719609	417458	191594	476107	708623	406731	669291	504975	592365	1.46821e+06	60525.2	1.64554	0.0360347	0.159575
27	1.88401	358.114	329.087		6466.3	6194.95	5320.07	5379.06	5615.02	4587.67	2357.82	451.22	2683.63	6131.55	9616.28	4427.94	9715.34	458.494	444.626	5085.92	12721.2	5637.71	7127.91	6880.15	4348.08	2886.01	2156.34	439.48	440.988	2108.24	488.173	414.656	4304.7	5475.58	3558.32	451.414	5795.08	456.414	1.272	0.946554	0.982562
28	1.90577	311.11	131.046		5863.44	6774.73	439.187	3298.91	4129.1	2604.46	1915.78	2678.22	2024.57	420.568	1873.37	4278.7	466.547	7058.5	21283	5275.6	23537.3	8907.63	26594.7	4845.5	21201.2	2638.58	2257.93	424.802	6889.91	2469.86	2884.73	489.563	1919.49	10316.6	8470.01	1687.15	4101.07	2204.91	5.37465	0.0831306	0.268214
29	2.01298	132.067	132.067		457.045	459.325	460.445	468.538	483.955	6325.69	5993.97	4656.71	13646.3	1884.27	2575.61	2518.7	13240.3	17365.3	15871.3	9809.34	6000.97	14379.8	16405.9	5028.66	2428.94	11833.3	1835.08	5021.39	4149.54	3534.9	418.542	437.717	5847.09	10801	7179.72	428.13	465.861	9.84204	1.84724	0.154925	0.381041
30	2.01298	489.166	488.163		586170	595837	607703	582913	608091	638625	488102	478110	494054	394114	397775	585627	445924	675922	582166	684909	532602	614900	597777	498531	879628	653872	707397	909862	686002	637453	461153	501281	481796	584525	687269	481217	596143	10497.4	1.21322	0.0711637	0.241712
31	2.02894	987.338	986.335		5201.64	3099.62	4609.95	4442.76	4593.23	9279.15	6922.92	39459.4	47841.6	5207.21	10174.4	2394.61	5681.86	4916.48	3551.05	5288.95	7201.48	5001	2049.07	11570.4	3551.05	4932.27	11780.2	10912.5	3661.58	3848.28	3054.1	8754.27	19814.1	4839.07	6367.37	5904.19	4389.44	695.17	0.244224	0.0240092	0.11958
32	1.94443	317.04	317.04	myricetin	72099.7	71316.2	72081.4	66993.7	73441.7	18992.2	19385.6	5483.16	2882.99	13441	11660.9	27555.4	13571.4	13741.1	19432.4	25851.8	29141.7	15116.7	14781.3	13753.1	31339.9	18932.6	18346.5	25584	9713.76	9280.32	17976.2	23731	11974.3	21549	17427.6	20853.6	71186.6	2205.34	1.7996	0.055751	0.210793
33	2.04468	866.28	524.163		340819	340428	351453	358547	343497	354453	368148	371158	373743	394179	376947	372607	400084	577095	529462	400138	415277	584095	519916	420456	476805	500163	530963	524844	482613	484413	390453	375288	373105	449111	502696	382870	346949	7025.79	1.20371	0.0411442	0.174438
34	2.04468	576.125	217.03		7770.15	9130.45	8116.68	6768.35	7672.46	441.341	2015.58	473.1	497.167	4674.44	5013.59	4985.95	476.809	4141.74	3346.39	3330.72	4160.18	3405.37	3055.16	5752.73	4981.34	3151.93	5178.56	2596.19	5811.71	5308.51	8534.17	5990.51	2185.87	3406.96	4360.17	7262.34	7891.62	762.874	1.55863	0.232485	0.479874
35	1.99648	394.112	644.218		17235.3	18373.3	18181.7	14754.9	16726.3	36130.8	30765.3	221991	249273	31129	50340.3	5455.02	26567.7	32324.5	23909.6	25892.9	33304.9	30792.4	20003.3	52354.1	15006.2	26433	60627.7	57521.2	22744.8	24476.9	13271.6	31089.2	103272	24575.8	34440	22180.4	17054.3	1299.09	0.237972	0.0400811	0.171633
36	2.0604	566.166	565.163		172369	183469	180376	187805	184326	41420.8	36912.6	38557.4	39525.2	89485.3	79617.7	91408.1	20857.2	56283.2	57255	87550.8	62333.3	54901	52129.8	99157.5	75146.6	54756.8	83033.9	58137.7	90974.9	88304.2	141976	139641	54253.2	62614.6	72949.1	140808	181669	5217.37	1.15412	0.67659	0.833952
37	1.99648	625.211	625.211		65898.8	60821.3	62443.2	59903.9	60998.7	69853	54538.4	39801.2	39089.4	42507.4	35243.7	74892	67614.6	141685	127125	98938.5	92297.8	137119	101856	56886.2	127285	102457	131149	176392	90636.2	80699.2	44782.8	43200.6	46838.8	100426	111609	43991.7	62013.2	2106.25	2.14407	0.000717609	0.00757476
38	2.0604	1123.01	1123.08		472.748	410.743	8630.97	13457.9	8001.23	433.545	412.835	415.755	2333.49	456.324	494.732	495.462	29945	413.399	434.553	476.611	474.176	477.87	2043.17	6104.13	498.353	459.186	464.79	4584.8	486.501	488.494	438.749	486.891	757.781	5373.2	1734.14	462.82	6194.72	5062.56	7.09071	0.557789	0.741845
39	2.07619	933.296	591.179		41497.9	39111.9	35862.7	37622.1	40452.7	34793.9	49753.7	37659.1	24924.5	43089.5	25225.2	19939.7	47531.8	21262.4	31065.8	50458.9	44793	33175.4	29856.4	17454.4	25430.5	26114	25705.3	15353.7	20330.4	14385.8	62746	70289	35907.7	35841.9	23089.6	66517.5	38909.4	2003.12	0.998169	0.860005	0.936693
40	2.09192	1220.39	878.274		89701.7	91825.7	77696.9	73152.8	78329.2	25196.9	19459.5	30092.3	30895.5	48662.7	47245.9	54541.3	119427	123957	16716.9	31432.4	55106.9	205738	37257.1	53739.3	44265.3	646159	19348.8	10658.7	12374	3265.56	37640.3	58653.4	33592.1	66863.6	114756	48146.9	82141.3	7294.18	1.99045	0.167417	0.393607
41	2.09192	774.225	431.105		317513	309213	291063	283929	299633	365397	348393	326470	343763	358544	394568	302134	331979	396949	365337	310131	306558	291883	284151	346641	403381	336642	267397	277576	356097	371439	328114	317918	356189	335515	326134	323016	300270	12079.1	0.941957	0.252254	0.508273
42	2.01298	473.163	473.163		417.455	408.495	496.167	445.095	498.457	443.728	442.304	413.53	484.36	429.754	462.053	478.903	10924.5	482.792	455.877	417.21	456.376	3081.5	4702.41	484.766	424.549	406.683	457.638	471.678	453.137	477.953	466.452	414.29	445.955	2202.62	1217.81	440.371	453.134	38.0428	4.9391	0.318671	0.568422
43	2.13987	210.034	209.03		2.13863e+06	2.27966e+06	2.33258e+06	1.77718e+06	2.16706e+06	100129	130128	46287.2	55341.1	138734	145877	577537	579811	67149.6	60582.6	312768	344255	14037.7	16047.1	111970	47727.9	90866.2	142374	153305	23429.4	38183	164972	188978	102749	323684	70882.2	176975	2.13902e+06	194403	3.15023	0.0827453	0.267644
44	2.01298	360.123	313.114		36484.4	34893	34616.6	32535.9	32202.4	45844.8	58092.7	53038.8	46211.5	99775.1	106571	58096.9	67068.6	40489.9	34459	49291.4	57515.4	44263.3	55153.6	56623.3	40458.7	38331.5	46658.6	35693.8	70709.2	74775.6	86205.5	63080.5	68255.6	51153.5	51407.5	74643	34146.5	1588.53	0.749441	0.205849	0.445949
45	2.02894	223.046	179.056		1.88268e+06	1.87629e+06	1.86274e+06	1.6366e+06	1.73798e+06	358019	346001	372759	348065	872481	777680	906572	314284	722700	709371	913504	694505	711347	642147	1.20491e+06	846186	613813	1.08964e+06	696303	1.05383e+06	999976	1.64047e+06	1.38029e+06	512501	710156	873128	1.51038e+06	1.79926e+06	97091.1	1.38567	0.167086	0.393224
46	2.15588	1217.41	533.173		1.54667e+06	1.59908e+06	1.47386e+06	1.49994e+06	1.66741e+06	2.25259e+06	2.10809e+06	2.30589e+06	2.58085e+06	1.32483e+06	1.34355e+06	2.01881e+06	1.37658e+06	1.99383e+06	1.97807e+06	2.00143e+06	1.78084e+06	1.88819e+06	2.27848e+06	2.4183e+06	2.48519e+06	1.63282e+06	2.65985e+06	2.73323e+06	2.63052e+06	2.3566e+06	1.68554e+06	1.76989e+06	1.98597e+06	1.85826e+06	2.34258e+06	1.72771e+06	1.55739e+06	69622.2	0.935695	0.758416	0.886662
47	2.02894	525.755	525.755		463.06	422.563	456.076	497.641	477.233	461.507	443.209	486.329	477.662	479.675	414.549	470.378	467.442	409.967	422.452	467.423	490.181	493.055	3358.71	489.947	454.625	15193.1	454.282	425.341	497.573	446.629	474.389	405.165	460.488	454.64	2423.69	439.777	463.314	24.8404	0.987301	0.732873	0.869676
48	2.04468	1016.33	674.216		411.592	435.081	456.935	497.942	412.684	17276.6	20910.4	30080	21323.9	14243.1	18491.9	10092.7	41138	13202.5	16456.8	19191.9	22136.6	33489.2	36661	7965.48	10610.1	9530.98	9398.71	16856.8	9597.94	9292.49	14385.4	4386.36	20387.6	20369.7	15933.6	9385.89	442.847	32.1896	0.999121	0.734366	0.87085
49	2.17161	267.072	609.189		420674	434770	415183	419162	459757	500675	644748	721964	570889	1.42601e+06	1.02687e+06	747288	741328	517048	884219	837745	651826	595714	999769	406097	512290	297520	532380	891850	662792	540703	484048	755675	815193	729909	604346	619861	429909	16323.1	0.895382	0.756006	0.885055
50	2.18722	463.027	463.027		2474.78	473.458	1992.76	492.509	455.263	407.982	407.218	482.25	462.129	480.114	494.761	460.335	2728.21	2279.02	411.775	493.781	413.686	425.646	459.969	490.161	434.537	459.969	441.239	449.965	457.067	424.939	459.406	490.26	455.742	1131.13	449.277	474.833	1177.75	875.683	2.48196	0.164274	0.391065
51	2.04468	525.545	525.545		420.108	486.105	407.036	443.282	104405	21633.8	415.548	442.844	432.455	427.029	452.737	473.061	484.036	12067	486.203	452.632	467.531	419.796	467.606	469.609	418.65	419.67	499.02	474.895	498.796	403.08	490.207	485.431	3967.4	2405.07	452.347	487.819	21232.3	41586.3	0.606208	0.97584	0.989339
52	2.18722	277.024	447.136		4041.8	3897.65	3125.04	3595.91	3072.19	495.422	447.845	2148.56	493.593	490.74	5292.97	456.101	439.733	10189.1	12477.1	496.675	418.896	453.324	453.566	477.696	2486	479.686	446.993	4683.72	4029.3	6787.26	461.64	420.293	1561.52	4079.59	2255.28	440.967	3546.52	393.362	2.61258	0.662961	0.823484
53	2.06827	730.234	387.115		6.04609e+06	5.74945e+06	5.8069e+06	5.88924e+06	5.67956e+06	5.19389e+06	4.9531e+06	5.90371e+06	6.27826e+06	5.40402e+06	5.40902e+06	5.69891e+06	4.10684e+06	7.52136e+06	6.5428e+06	5.27068e+06	4.62086e+06	5.77342e+06	5.65958e+06	6.92606e+06	7.16847e+06	6.31318e+06	7.06608e+06	6.19099e+06	7.16253e+06	7.66117e+06	4.86189e+06	4.99208e+06	5.52367e+06	5.62691e+06	6.65794e+06	4.92698e+06	5.83425e+06	126309	1.01869	0.991471	0.995351
54	2.21855	563.184	487.167		499.054	496.553	403.79	447.502	401.08	16853.9	19548.4	17357.9	26565.4	99676.6	68973	444.213	19508.7	450.715	2247.64	402.128	18830.5	21265.9	39027	10364.4	492.46	15958.8	20218.2	417.715	55113.2	49108.7	29444.8	32780.2	41495.9	6980.64	23551.8	31112.5	449.596	42.679	0.168225	0.00720552	0.0500872
55	2.06827	596.177	253.057		60466.4	56275	59207.4	58974	61920	11530.7	10835.4	7944.12	9833.6	16339.4	17381.5	20648.3	19973.3	7056.92	6455.21	11900.7	16844.7	4789.93	2781.09	8843.57	19899.8	10045.5	11703.1	18215.1	7760.89	9235.11	22816.9	18987.7	12310.8	13813.2	10363.8	20902.3	59368.6	1869.03	1.12204	0.838095	0.9274
56	2.21855	815.416	815.416		457.466	411.139	4832.03	436.609	436.603	85146.6	499.376	444.276	18353.8	469.061	414.563	428.789	451.318	482.273	434.017	417.831	441.975	25064.6	414.572	443.437	5934.21	484.77	465.764	466.423	431.052	458.634	465.708	461.718	17554.6	442.7	3795.94	463.713	1314.77	1758.69	0.0252185	0.145731	0.376246
57	2.07619	216.036	377.086		52303.5	52529.3	46324.7	46096.9	55075.2	48671.9	51452.4	53536.8	56891.1	54335.1	52526.6	47228	47553.9	64294.7	116867	52693.1	48488.8	78218.4	78848.2	63730	64009.3	52080.7	57152.6	91547.2	77296.5	106039	57199.8	48545.4	52902.3	62854.3	74324.7	52872.6	50465.9	3608.84	1.18812	0.452062	0.657318
58	2.21855	1123.53	815.552		24669.7	462.925	12594.6	461.348	403.795	498.158	474.057	413.724	424.386	477.538	425.967	2243.02	472.339	469.105	469.087	48445.4	490.506	447.085	485.64	11745.9	444.976	2666.57	487.593	431.378	438.283	408.716	413.158	474.521	452.305	8764.91	1950.68	443.839	7718.47	9694.67	19.3783	0.186883	0.417921
59	2.09192	193.036	535.152		1.73889e+06	1.76672e+06	1.56819e+06	1.61111e+06	1.66394e+06	223614	163601	258273	293858	913207	887721	1.09508e+06	127870	288260	313620	314083	294444	290679	704819	582572	169932	132703	204832	72007.2	115821	56483.1	774432	1.31902e+06	456712	405559	258872	1.04673e+06	1.66977e+06	74795.3	0.887997	0.796049	0.905395
60	2.23441	454.976	194.947		420870	416754	401336	397739	412491	61423.3	46802.7	2610.08	38049	28634.3	31737.3	29776.8	90332.9	10666.2	2437.79	45796.2	77417.2	17084.5	423.749	13299.1	19869.8	19128.5	34535.9	36555.4	9249.57	8634.37	19607.6	21824.5	34876.1	42737.8	17642.3	20716.1	409838	8891.07	1.22542	0.991967	0.99545
61	2.10779	935.303	934.299		5547.59	4355.52	4879.46	5207.4	4872.87	6205.34	7640.53	5048.14	3726.03	6462.6	3990.83	2649.87	6738.71	2345.5	4307.46	10012.4	6916.81	4509.12	4397.92	2661.18	3821.21	4417.71	4021.93	4406.41	3348.15	2326.65	12404.2	13487.7	5512.25	5495.13	3767.81	12946	4972.57	396.27	0.996894	0.706803	0.855151
62	2.23441	273.075	659.172		18114.9	18044.1	17921.7	16658	22288.2	33050.4	24572.9	78024.4	107432	78667	55904.8	33248.5	28142.2	110984	156918	52096.6	33389.5	83220.4	96224.6	55172.4	62099.3	78269.5	55234.8	119073	54234.2	53542.5	35335	54897.4	62942	69129.8	73007.8	45116.2	18605.4	1917.22	1.09831	0.98093	0.991365
63	2.12384	536.165	536.165		3105.1	2709.96	2160.94	461.165	2548.48	2590.79	4741.11	2057.62	5109.78	4872.29	434.295	482.07	221794	324834	416.92	4635.63	99095.5	561863	470.824	93479	75689.6	1.69781e+06	1999.64	486.282	479.214	469.676	400.447	456.06	3300.98	108543	270305	428.253	2197.13	919.32	32.882	0.224594	0.470727
64	2.25057	399.047	343.011		413.393	4807.42	4535.87	20215.9	442.939	1909.88	10156.6	190441	76200.8	426.422	449.073	405.968	474.874	5718.57	3576.08	4678.72	441.468	9760.88	3880.9	450.221	2464.96	10771.2	4806.47	11326.3	446.337	407.026	470.545	476.034	46597.2	2549.28	4923.81	473.29	6083.1	7317.3	0.0547088	0.243852	0.49602
65	2.13987	175.048	517.169		2828.82	8493.2	7431.73	8145.36	9411.21	8531.3	433.75	2511.27	4923.14	6491.62	5916.1	7421.31	40537.9	403.003	8471.97	5934.08	15988.3	3387.79	9083.34	3614.03	447.408	4452.69	3897.05	3175.76	3487.18	4279.47	8809.78	473.19	4801.19	13126.1	3980.52	4641.48	7262.06	2306.39	2.73393	0.407993	0.626267
66	2.25057	309.047	306.077		495016	422363	377067	291911	241820	469.625	497.162	424.136	39502.6	17641	145252	229419	446.067	121999	433.988	401.338	9197.88	191644	228330	380105	101360	191804	367360	452.671	324956	231354	351253	302425	33964.4	60316.2	224152	326839	365636	90392	1.77587	0.944327	0.981813
67	2.15588	538.12	538.12		448.465	409.282	476.038	436.953	401.786	430.166	424.88	416.882	409.417	413.43	456.799	469.005	489.824	492.684	475.46	486.453	406.166	459.523	426.052	464.906	447.252	401.844	438.94	438.794	437.327	447.631	429.462	449.33	425.262	469.932	440.252	439.396	434.505	26.954	1.10504	0.015676	0.0879845
68	2.26671	440.08	439.077		485.194	477.137	462.383	130742	485.577	109081	416.236	336383	282933	433.697	409.575	159204	412.086	181194	178931	182604	75307.8	134986	110896	413.682	153701	138551	3495.77	195025	73722.4	52747.6	48728.9	417.449	121609	129609	95948.7	24573.2	26530.5	52105.9	1.06578	0.33101	0.575689
69	2.29989	759.214	249.125		2958.17	3628.18	3869.99	3616.71	4667.12	63898.1	173096	61641.6	41194.1	14072.1	7210.48	421.79	13372.5	5613.99	5892.37	467.332	401.24	27330	41286.3	4063.51	2239.42	18659.9	18264.3	80789.1	7188.92	4783.62	7734.8	17734.6	60185.4	4361.53	22733.9	12734.7	3748.03	550.471	0.0724683	0.00366299	0.0287326
70	2.31761	219.015	325.041		60244.7	31957.7	22100.2	17196	23049.7	20963.2	10255	12927.4	14154	26311.3	35166.1	29589.7	11487.2	67723.1	22085.5	39289.8	31735.3	74385.7	53447.2	90356.9	38120.6	39773.5	42057.6	18868.3	52770	36495.1	39669.4	28114.7	19962.8	33651.8	49586.1	33892.1	30909.6	15421.4	1.68572	0.153359	0.381041
71	2.17161	191.056	191.056		9.41911e+06	9.71108e+06	9.27026e+06	9.35945e+06	1.05619e+07	2.34663e+07	2.15641e+07	1.74283e+07	1.72239e+07	8.24661e+06	8.0027e+06	1.47761e+07	1.98128e+07	7.07008e+06	6.69825e+06	1.75751e+07	1.9531e+07	1.43869e+07	1.77225e+07	1.35476e+07	1.26479e+07	1.41358e+07	1.74916e+07	1.55386e+07	1.23597e+07	9.23194e+06	2.03036e+07	2.19552e+07	1.59887e+07	1.42439e+07	1.41181e+07	2.11294e+07	9.66436e+06	472485	0.890874	0.669005	0.828184
72	2.17161	463.168	490.186		137564	132105	120454	123521	141444	84610.1	83985.9	137362	137272	649708	582779	169350	201188	141045	136851	61894.2	262349	272996	390523	161255	144477	109375	73931.6	81577.9	1.80224e+06	2.0666e+06	236935	271696	279286	162113	566998	254315	131018	8006.66	0.580455	0.557902	0.741845
73	2.35565	347.011	347.023		409.85	412.578	404.79	490.943	423.416	2735.94	440.157	424.141	426.543	5972.95	2719.85	3012.38	417.279	460.416	409.85	486.561	456.624	451.584	486.843	491.199	480.739	2765.29	422.823	451.473	2130.57	2233.87	3453.53	3489.51	2119.93	873.851	1101.6	3471.52	428.316	31.9006	0.412207	0.255639	0.512677
74	2.17161	1002.29	661.175		486.616	437.627	407.224	478.228	499.516	479.276	432.239	4110.84	7767	475.822	456.699	441.412	426.003	6075.62	9367.81	477.765	408.115	4358.17	3250.07	3024.55	2327.25	3369.24	5884.61	9193.35	482.455	486.709	486.562	2094.82	2286.98	2866.12	3597.38	1290.69	461.842	34.2668	1.25323	0.940095	0.978966
75	2.35565	310.123	609.189		440.115	477.762	445.656	442.443	457.628	7029.94	413.884	447.474	7671.7	27110.2	17811.3	489.454	9754.88	409	411.693	448.065	7531.23	7185.1	474.276	7602.84	442.192	4472.1	9181.07	456.325	8875.34	11200.9	482.675	465.155	10080.7	3174.05	5543.35	473.915	452.721	13.8968	0.314863	0.228933	0.476635
76	2.18722	416.149	269.088		155039	133039	130688	110768	82818.8	461.183	58808.7	99297.9	9644.3	77792.8	12446.6	74877.3	419.458	498.296	209888	74962.2	431.243	11974.5	108364	8753.81	59076.5	468.451	455.792	61008.3	28916.6	14074.8	16123	180916	43075.2	60179.4	32565.9	98519.3	122470	24286.2	1.39708	0.552327	0.737491
77	2.39562	984.321	954.311		438.687	449.505	487.658	473.387	2283.67	444.123	445.885	475.826	474.343	7419.83	5378.44	498.435	405.243	489.926	448.027	452.482	472.264	6995.65	9709.77	9423.16	3303.92	11901	5004.36	424.928	12062.2	6308.55	10931.8	12290.2	2439.74	461.063	7237.06	11611	826.582	728.75	0.18898	0.146766	0.376246
78	2.18722	243.009	781.203		31797.3	31194.4	29396.2	26422.5	8641.63	20617.5	17131.8	41620.8	31592.3	11861.1	8441.06	27933.7	9966.16	15885.2	40524.8	21815.6	13149.9	16534.4	35360.8	11892.7	15465.6	4418.46	21545.2	38942.7	3547.86	8492.25	2064.38	10255.9	21877.4	21545.9	17355.6	6160.15	25490.4	8629.22	0.984845	0.959475	0.987315
79	2.20279	693.22	489.183		142089	138166	124342	127410	147010	89219.4	94244.9	162603	162872	713447	655873	184829	214663	158774	174625	64850.6	280556	321352	456098	168629	153057	112477	83455.4	82311.6	2.18423e+06	2.60154e+06	251069	284894	313043	179716	684795	267981	135803	8631.09	0.574094	0.536334	0.724051
80	2.20279	440.09	290.037		116250	121174	121715	128906	141437	61467.3	60792.1	21359.2	38858.2	25578.1	28637.2	42114.7	97078.6	2430.07	3547.69	47015.8	50221.4	15443.2	13039.4	8302.69	8710.1	5499.06	27934.7	19844.2	7160.03	2712.95	9726.54	16276	39448.7	40401.4	12071.8	13001.3	125896	8756.65	1.02415	0.42304	0.636318
81	2.5393	292.924	292.924		1.64574e+06	1.44761e+06	1.36329e+06	1.23015e+06	1.23162e+06	439553	449377	127422	160813	222406	179166	301660	619474	112919	41849	437335	485360	92088.2	42513.1	109842	178974	62254.5	238023	114739	62201	44281.3	88203.4	147384	263123	333100	104991	117794	1.38368e+06	154838	1.26595	0.95917	0.987315
82	2.20279	383.084	383.084		235354	118533	107245	86442.7	113456	323046	4235.2	4104.64	286063	190816	190885	194819	308768	297049	136721	408180	433002	593179	484822	623239	279027	306108	379020	263350	255678	157994	458498	393208	166525	296423	371380	425853	132206	52716.8	1.78005	0.12197	0.348744
83	2.59196	416.035	513.009		30392.7	30289.8	29536.9	29902.8	29637.8	9879.03	14548.3	8448.46	11229.6	5920.11	5962.61	11269.7	29447.1	4476.9	3055.44	32587.1	16837.8	5557.33	6194.33	9748.04	3104.87	463.257	14166.2	23540.8	458.534	475.042	460.647	6839.41	9331.35	16279	7078.7	3650.03	29952	341.086	1.74455	0.532833	0.721604
84	2.20279	1272.06	1099.94		411.007	2276.13	2903.87	474.12	2643.85	3396.74	10771.8	411.844	470.648	445.672	2250.91	486.107	21271.7	426.65	7655.84	434.828	429.469	2237.32	6307.98	467.813	494.013	497.743	456.382	491.142	470.876	465.614	3714.97	3372.48	2957.93	5117.44	1320.99	3543.72	1741.79	1079.59	1.73007	0.982804	0.991645
85	2.60895	245.034	243.018		422.313	449.961	493.713	434.612	459.085	474.493	471.695	495.586	459.575	431.931	445.272	2850.01	3085.95	494.28	475.843	482.464	430.962	478.864	432.899	462.315	439.841	460.704	486.703	479.482	432.387	478.308	486.527	445.008	463.092	1303.25	461.278	465.767	451.937	24.405	2.81424	0.136603	0.367667
86	2.20279	1252.15	1252.15		2215.93	2263.2	433.246	470.127	453.561	29002	10868.4	445.879	6281.59	466.236	2200.95	491.231	2293.72	2112.96	403.454	485.849	5848.01	2192.68	425.069	1956.02	10030.7	455.149	2434.46	471.707	489.435	2119.22	2630.66	12567	8210.85	1939.2	2286.05	7598.86	1167.21	875.778	0.236176	0.269946	0.526948
87	2.63485	168.991	168.991		478.088	416.555	477.978	457.188	3595.19	49161.9	24561.7	19040.5	35836	40376.8	48341.1	25247.5	33504.6	20359.1	4618.64	29687.5	59476.2	35676.4	20157.4	54996	26230.1	47065.4	61680.4	30344.6	19400.7	34966.6	70808.4	50875.3	36219.7	28815.6	36724.2	60841.8	1085	1255.3	0.795578	0.315894	0.566468
88	2.21855	299.045	318.058		388760	420350	374450	390581	438541	412573	342237	852498	973700	913692	711031	370103	448067	926348	1.24051e+06	664484	473903	809354	820530	506903	603785	891312	601019	1.04751e+06	553613	548371	628563	947923	700955	687235	709155	788243	402536	23389.1	0.980427	0.882888	0.947656
89	2.21855	710.116	709.112		421.998	2360.36	3784.52	436.575	14441	466.121	431.915	482.078	401.61	484.376	444.725	497.928	471.162	471.684	2426.32	461.62	448.535	487.618	2689.29	417.993	2119.08	3308.29	451.599	423.155	478.412	473.229	483.071	498.804	451.804	796.209	1205.41	490.937	4288.89	5231.3	1.76229	0.279523	0.537062
90	2.63485	161.009	175.025		426.475	409.854	416.631	474.581	400.653	487.324	405.181	454.07	438.863	494.582	422.175	465.686	433.231	415.61	483.621	400.895	425.872	429.225	468.603	437.454	423.321	469.424	404.592	495.537	453.688	473.551	465.753	455.157	450.366	437.486	450.599	460.455	425.639	25.8866	0.971401	0.524181	0.716316
91	2.21855	330.851	194.928		418.355	408.579	422.946	409.707	407.663	492.686	459.269	190016	419.772	408.946	468.832	416.812	421.509	459.647	2301.78	471.941	444.782	403.265	487.604	458.132	435.325	403.813	452.495	461.675	419.334	406.496	469.177	411.285	32044.3	752.745	436.46	440.231	413.45	6.09029	0.0234907	0.490939	0.689249
92	2.23441	924.261	317.055		433563	471869	420985	439970	495068	452757	374622	929760	1.06236e+06	971106	753462	403965	504801	1.0238e+06	1.37436e+06	737506	535542	874659	882478	545801	659206	979000	648851	1.15314e+06	557648	549412	686549	1.03285e+06	757344	763329	761133	859702	452291	27187.5	1.0079	0.960886	0.987315
93	2.88993	566.052	565.048		413.821	485.802	436.894	475.248	487.805	483.366	479.017	62253.9	64601	411.922	423.175	51365.7	486.823	92262.4	93926.1	489.744	477.197	50474.2	58466.3	492.902	84776.7	57413.1	413.31	56146.9	3985.93	431.919	413.752	450.562	21442.1	39834.6	34733.5	432.157	459.914	29.4543	1.85778	0.548737	0.735377
94	2.23441	502.031	356.999		796526	707783	593417	335992	282657	45511.9	37578.2	26440.2	24960.1	49611.2	87532.3	64787.8	59866.9	38455.6	4373.69	46364.9	64542.5	32241.2	31440.9	139510	42051.8	28939.6	184946	37319.3	27659.1	18343.9	70683.1	114020	45272.3	46398.6	60272.4	92351.8	543275	202287	1.02488	0.74892	0.880292
95	2.23441	351.057	175.025		1.11949e+06	903063	847941	566306	225373	18241.5	14497.3	13246.4	15389.4	16384.3	251728	9678.74	11018.2	15308.7	8371.21	9863.7	18721.4	24168.9	67792.9	3.51331e+06	12461.4	699835	2.66264e+06	15439.2	1.36826e+06	1.64214e+06	2.24153e+06	2.0242e+06	54914.4	12160.3	1.11178e+06	2.13286e+06	732434	308861	0.221442	0.15385	0.381041
96	2.98004	597.044	405.029		3044.07	1969.46	3324.86	437.889	417.442	6278.57	8056.62	12447.3	6262.05	19259.8	7459.08	14512.8	2451.38	22961.5	17313.1	4373.23	3374.41	9688.93	11549.6	23898	14081.2	10453.6	7433.81	10476.9	23713.1	21408.7	6098.82	15199.9	9960.57	10831.1	14744.9	10649.4	1838.74	1237.81	1.08739	0.707071	0.855151
97	2.98004	127.004	173.009		11729.1	24696.9	45430.4	51863.3	68457.5	23616.6	20574.7	20644.3	22523.9	68147.6	69061.4	26657.6	12694.7	27865.8	31523.1	10993.5	11297	23158.6	30758.3	24161.1	29826.5	44335.3	49684.9	41210.7	26603.3	61748.5	27096.7	53759.2	37428.1	20172	36831.9	40427.9	40435.4	20062.6	0.538953	0.107269	0.320309
98	3.02515	288.987	288.987		132603	120616	109417	96767.9	102030	149823	167920	267731	194472	94470.1	116058	165430	101405	273030	159307	195384	168058	214616	200713	150333	284150	185533	157804	161602	152803	88509.2	168472	71338.6	165079	177102	177340	119905	112287	12933.4	1.07283	0.679085	0.835421
99	3.18295	434.097	434.097		478.839	454.729	475.274	407.663	472.803	418.194	469.869	425.708	444.544	447.661	408.584	436.59	415.271	455.149	448.035	463.368	440.825	426.398	484.084	2765	402.839	412.866	460.775	410.033	9097.74	13287.1	482.497	438.087	435.76	443.206	3082.99	460.292	457.862	26.4431	1.01709	0.519463	0.712526
100	2.23441	167.021	167.021		459.674	404.638	400.079	455.719	498.424	483.019	443.509	438.322	449.542	479.806	432.056	467.228	456.129	423.66	465.624	410.545	456.256	4350.93	409.582	422.938	4859.48	4339.99	427.516	60343	459.962	425.109	464.08	495.131	454.376	446.573	8448.72	479.606	443.707	36.9405	0.982828	0.562039	0.74485
101	3.35213	389.112	441.075		7290.68	6525.66	7109.97	5167.96	4505.2	8706.93	5613.12	3567.2	2708.68	2235.71	438.293	12571	75389.7	7436.85	474.743	59334	50513.3	4354.17	8249.82	410.27	416.358	438.751	2364.88	455.359	2175.1	455.422	467.774	469.263	3878.32	34286.6	2146.68	468.519	6119.89	1098.09	8.84058	0.090908	0.287166
102	2.25057	457.073	457.073		488.691	480.632	479.681	487	442.621	59654.5	54797.2	455.994	479.206	22883.3	16370	11296.9	76797.9	458.161	432.53	6302.87	24756.5	468.577	4194.63	458.526	493.339	446.926	436.748	417.267	6900.18	430.058	415.522	484.42	25773.4	20007.5	1582.92	449.971	475.725	16.9164	0.776285	0.767781	0.890011
103	3.43112	422.116	422.116		414.339	439.633	420.166	424.759	452.061	19489.1	18649.7	481.919	431.206	2926.96	436.932	2029.06	2530.63	474.35	495.873	471.696	468.83	452.454	489.114	409.095	424.351	494.83	442.942	482.094	412.897	436.928	498.471	479.513	7069.31	1078.41	449.412	488.992	430.192	13.7748	0.152548	0.259524	0.515611
104	2.26671	96.9603	96.9603		72028.1	223566	131816	244240	226696	154127	240686	1.40572e+06	604191	10587.7	62098.5	211873	15305.4	346614	304257	387544	67067.8	303795	271412	493.818	237297	301741	62741.6	340533	76535.5	31573.2	197497	14357.9	412902	222110	180680	105927	179669	66609.8	0.537924	0.875229	0.942219
105	3.49874	117.019	117.019		83119.6	103742	127626	99918.3	98081.9	151269	184666	83188.2	115351	124365	125856	123965	93527.3	120782	133426	95029.6	55034.5	72488.5	79125.8	136822	122525	185919	192773	188289	200043	236057	210398	157144	130782	103627	157116	183771	102498	14384.9	0.792365	0.188459	0.418958
106	2.26671	295.104	333.077		489.405	447.616	443.002	423.557	408.359	442.828	422.772	404.351	495.711	46565.5	44684.4	495.593	2175.18	405.563	459.686	473.495	412.23	6186.03	11489	439.96	417.221	2903.43	2177.58	2068.65	18639.7	2581.47	447.155	481.558	15502.6	736.959	5211.45	464.356	442.388	27.3892	0.0475377	0.240323	0.492355
107	3.56633	445.059	347.092		5457.3	5005.65	4768.29	5039.28	4706.79	86229.4	126349	88178.8	51433.6	12461.8	10472.6	413.922	12380.1	5181.51	3634.36	5838.8	4064.87	38913	35190.7	416.982	5435.2	8606.37	9622.11	15243.7	5831.12	2923.25	8216.22	11628.6	62520.8	5252.25	13575.8	9922.41	4995.46	264.672	0.084008	0.00313835	0.0252347
108	3.58885	204.034	248.024		425.774	427.655	416.507	459.579	493.66	411.433	470.936	419.491	464.271	484.755	488.415	10288.3	410.355	7486.83	8012.19	2516.73	478.434	451.76	421.33	431.59	4502.64	484.953	476.746	424.813	473.079	451.209	489.863	468.475	456.55	4865.47	902.014	479.169	444.635	28.5027	10.657	0.0150543	0.0861924
109	2.28286	913.358	529.304		447.025	493.348	437.792	437.179	415.007	408.189	409.293	478.479	403.642	9082.13	6311.08	3283.99	428.119	3773.21	3974.93	439.372	443.022	2839.49	72509.2	1993.69	3932.03	453.681	2639.49	408.954	21257.4	8258.24	2142.17	2338.41	2848.8	2057.11	12699.1	2240.29	446.07	25.8791	0.722096	0.867135	0.940012
110	3.65654	685.184	685.184		13651.2	13733.7	14646.4	14629.4	14534	11971	7800.85	8568.41	11979	22239.9	14195	12197.7	7714.35	15048	8422.25	8652.92	8283.06	8405.35	12170.8	19841	16051.1	27665.3	19097.3	13637.3	8478.93	26274.4	33323.3	32976.2	12792.4	10053	16846.8	33149.7	14238.9	448.632	0.785862	0.289257	0.546351
111	2.28286	422.007	421.002		444.283	479.223	426.633	445.465	491.738	402.483	475.341	3385.77	2800.93	412.559	410.729	4640.8	454.192	4942.38	8557.53	489.402	455.305	5524.67	5839.48	431.384	12614.8	2330.32	3603.73	6570.85	3486.06	2943.41	478.128	412.192	1314.64	3256.6	4816.07	445.16	457.468	24.1514	2.47719	0.349861	0.583903
112	2.28286	539.12	539.12		481.601	459.835	441.518	461.056	498.546	464.653	14426	33155.3	5673.68	2465.69	418.835	411.54	2558.59	479.295	436.83	2042.89	477.915	442.504	2226.12	6774.92	412.293	408.108	2257.98	7445.52	1935.77	2252.4	442.061	473.923	9434.03	1067.85	2683.96	457.992	468.511	19.6619	0.113191	0.102355	0.310823
113	3.72415	138.056	182.046		3293.08	3224.69	3258.42	2952.06	3338.99	11893.3	12168.7	2837.77	3312.76	2197.89	2375.89	3717.48	1948.68	5358.87	5253.01	2477.07	437.182	5468.48	4185.92	5713.94	3244.37	3417.69	13927.2	12625	4171.86	4292.72	5716.75	5782.33	5797.72	3198.72	6338.58	5749.54	3213.45	136.068	0.55172	0.275621	0.53232
114	2.28286	825.186	517.142		8848.89	6427.9	6567.07	4275.19	410.829	494.975	433.384	481.351	444.642	2527.21	4407.96	446.046	471.922	460.672	441.58	470.081	487.404	16461.5	29008.5	141215	449.996	8512.84	54833	497.57	74682.9	102773	18064.9	14960.9	1464.92	462.951	47603.8	16512.9	5305.98	2843.46	0.316025	0.15065	0.378586
115	3.76926	465.125	465.125		494.305	487.131	450.8	454.813	409.371	467.883	461.321	6386.56	7675.56	6894.32	7874.05	2450.83	5095.6	5620.54	2013.01	7369.96	6825.14	5390.27	4657.01	6897.06	454.363	5513.57	7204.96	6869.28	5868.84	8950.84	7607.32	3945.17	4959.95	4895.85	5756.24	5776.24	459.284	30.2828	0.987076	0.514009	0.708036
116	3.81434	263.114	96.9603		495.758	447.809	471.662	410.918	491.399	492.983	488.721	440.337	407.451	120742	182318	455.137	457.758	490.219	464.687	419.096	455.932	427.755	438.681	443.754	413.84	404.476	434.791	480.335	408.281	462.487	473.853	484.021	50814.9	457.138	434.933	478.937	463.509	31.2942	0.00899615	0.145703	0.376246
117	3.85945	455.05	357.083		482.487	452.947	463.755	491.73	409.466	29816.2	26350.3	438.851	408.58	5532.47	5211.61	5405.04	17861.3	5481.13	4236.21	19022.5	11601.5	3539.49	3326.81	487.137	496.163	413.263	2422	2971.12	478.809	416.857	400.691	454.524	11293	10601.3	1616.85	427.607	460.077	28.7403	0.938748	0.350301	0.583903
118	3.99476	403.125	449.13		4128.29	4222.27	4424.46	3744.79	4039.06	27309.9	11046.2	20855.2	36339.1	57226.7	57522.5	12016.2	9162.93	4443.44	5280.68	5291.12	17344.5	2674.04	3206.57	440.332	432.316	3526.47	2499.38	413.338	2816.43	2763.27	14502.3	17053.1	35049.9	8923.15	2085.79	15777.7	4111.78	223.702	0.254584	0.00276768	0.0228267
119	2.33601	429.162	429.162		408.103	423.792	415.846	423.692	423.715	402.666	487.288	16585.9	478.735	436.98	489.406	459.219	423.295	442.19	44454.6	430.911	479.3	410.281	476.163	410.887	412.812	427.278	414.383	410.753	423.598	426.26	497.469	487.679	3146.82	7781.58	423.602	492.574	419.03	6.25931	2.47284	0.885546	0.948403
120	4.07372	350.146	350.146		33515.9	31935.8	33107.9	32265	29889.1	18534.9	18046.3	55351.9	60822.5	79019.8	50776.8	56530.3	35970	27998.7	16948.5	87078.4	30387.2	15760.9	29192.6	41392.9	11836.5	19789.7	37013.1	30021.5	81986.1	80454.1	43661.8	76027.1	47092	42485.5	38605.3	59844.4	32142.7	1261.23	0.902181	0.791008	0.904283
121	4.13005	360.102	359.099		6125.77	6344.34	6233.16	5979.42	5495.71	166709	131052	2892.78	3532.34	93044.8	89040.3	129102	251871	59595.7	37674.8	118508	106743	15565.2	8251.64	2804.4	4366.73	5944.26	6933.54	5279.98	8608.96	11995	2523.1	2258.91	81045.3	117249	7749.96	2391.01	6035.68	295.676	1.44671	0.229644	0.477726
122	4.24282	249.125	249.125		116644	134479	128119	120511	118518	928645	1.54727e+06	428842	412652	177192	113473	14471.2	127437	93620.4	55810.6	60401.3	50443.8	386518	399559	18498.9	73627.1	421460	426803	820989	57851	29867.3	243405	265221	601346	67030.8	292797	254313	123654	6671.07	0.111468	0.00250787	0.0208854
123	2.39562	480.078	304.992		37184.8	35743.3	33302.1	32032.4	39710.8	28182.9	20101.8	12473.3	15914.4	20429.1	21957.3	16853.1	15322	20295.1	18189.9	22278.8	29149.4	24828	19207.1	16845.4	20475	23932.3	29011.6	27925.5	17724.8	21662.5	26056.7	23119	19843.1	20348.1	22401.4	24587.8	35594.7	2736.36	1.02545	0.82207	0.919601
124	2.41635	423.055	423.055		4423.4	3489.8	4557.62	3399.33	4038.63	6242.87	456.886	492.75	4188.76	10722.3	25889	434.758	3408.27	4747.52	407.927	417.252	6446.69	11338.4	3246.21	7991.75	4089.33	24080.5	14785	2724.23	3699.59	6647.53	29633	2257.93	7998.75	2643.74	8733.62	15945.5	3981.75	471.412	0.330519	0.327823	0.575519
125	2.50062	159.011	159.011		17251.2	17112.7	21653.3	21631.6	23617.1	35471.2	38956.7	29668.9	32604.9	36648.1	39064.7	37955	16250.1	26622	26330.5	28360.1	30276.9	18745	19824.5	11712.2	25999.8	21211.5	24537.8	27592.8	22236.6	22639	24069.5	23229.7	35402.4	27632.4	21611	23649.6	20253.2	2609.61	0.780524	0.0492255	0.194809
126	4.33311	482.127	481.124		18617.2	12869.4	10386.3	17591.2	12644.5	413.951	41005.4	268381	415.983	88210.7	465.76	61776.6	486.012	484.595	25588.9	67004.2	2221.18	427.845	143685	444.626	57980.6	469.595	484.504	12426.4	128473	467.547	441.945	43153.4	66482.2	26260.3	38317.7	21797.7	14421.7	3146.45	0.394997	0.971749	0.989339
127	4.35553	773.362	531.31		414.609	408.496	469.484	418.37	415.261	443.304	472.541	2682.63	2655.56	2746.69	2801.74	2449.85	3608.39	3867.39	419.942	401.107	473.985	2245.9	19167.2	470.88	2057.31	3609.32	1926.47	414.591	6201.72	5458.2	3247.49	2819.78	1967.08	1870.11	4616.84	3033.63	425.244	22.3503	0.950705	0.694109	0.844187
128	4.35553	390.112	389.109		2981.7	2999.75	3144.18	2750.8	2795.46	201290	4936.24	428.893	400.494	63899.1	116222	17368.1	93646	6498.35	464.362	31920.4	88734.5	6401.43	4921.98	456.607	429.743	497.185	419.668	465.674	437.891	471.916	428.636	451.7	64529.5	39772	1611.34	440.168	2934.38	143.895	0.616338	0.781923	0.898798
129	2.55725	816.17	309.119		482.543	422.258	426.792	451.65	405.508	2502.17	490.306	10440.9	11636.5	51478.9	46344.3	439.114	4542.37	3246.67	467.272	1993.6	5526.78	5785.52	6912.68	6488.39	2645.91	439.567	486.078	481.966	452.732	6486.4	455.949	4394.65	20482.2	2702.63	3353.25	2425.3	437.75	26.8301	0.131951	0.102408	0.310823
130	4.37814	378.134	378.134		7704.41	8622.1	8285.05	7811.79	8950.2	462.874	456.457	443.884	422.266	427.68	450.171	427.803	481.199	495.251	3526.59	477.259	483.623	494.721	457.064	489.689	4254.38	422.676	480.916	465.915	414.822	474.918	408.89	460.756	443.889	981.954	883.9	434.823	8274.71	472.57	2.21216	0.263741	0.51766
131	4.46833	717.266	628.274		448.642	440.067	442.497	480.202	488.67	421.313	499.285	7836.97	11060.5	4433.25	10551.8	498.164	3389.44	3085.16	414.769	407.656	2723.76	2922.68	22391.9	401.158	406.785	498.068	410.567	499.908	4450.98	3290.97	450.748	425.109	5800.52	1753.16	3919.22	437.928	460.016	20.3113	0.302242	0.224185	0.470617
132	2.57472	552.954	194.947		2.14823e+06	2.00302e+06	1.97093e+06	1.86808e+06	1.89895e+06	684293	659656	114939	211016	342495	337093	438063	1.08e+06	96061.8	51576.6	624430	803732	119864	69048.2	153962	217962	64062.9	275744	189328	60910.4	68154	126978	155666	391582	515644	135448	141322	1.97784e+06	97964.8	1.31682	0.98385	0.991645
133	2.60895	275.022	275.022		134134	138998	160194	128823	146150	208569	176398	158131	150911	189470	195986	204949	90212	171037	132426	169562	209272	124058	123420	97787.3	194880	162143	153523	138842	136251	125029	179819	130735	179911	162910	139548	155277	141660	10882.9	0.905503	0.369428	0.596305
134	4.55851	98.9561	96.9603		481.52	443.701	444.691	494.956	482.21	483.704	496.206	414.782	473.107	68717.2	114538	106966	496.602	447.879	402.263	409.502	3449.04	473.843	70272.7	453.556	17620.6	479.491	492.813	419.746	33060.5	466.459	415.926	445.419	30853.9	18695.2	13748.9	430.673	469.416	21.1426	0.605927	0.708825	0.855997
135	4.64873	480.144	479.141		19988.9	20480.8	19405.7	17629.9	18366.4	157302	153960	81434.3	76673.7	141346	116436	24476.6	24009.3	73060.2	50517.4	26940.9	30763	41655.5	27262.1	17235.8	13538.1	25119.5	26339.9	22385.4	25072.3	31895.5	29260.2	19832	121192	38294.6	25611.6	24546.1	19174.3	1045.17	0.315982	0.000337217	0.00402307
136	2.60895	452.053	451.05		14332.5	11661.2	16832.9	13404.9	11290	22135.7	23993.8	22112.1	15545.4	17842.7	448.962	42154.8	463.01	35094.1	27201.8	15794.8	16883	22775.9	29478.8	25380.3	83057.7	35363.7	19714.9	16714.9	29003.9	23436	20754	9894.78	17013.1	22931.9	31658.4	15324.4	13504.3	2003.79	1.3479	0.832065	0.925025
137	4.67124	413.131	324.138		407.585	412.099	441.235	452.806	449.681	408.744	431.811	496.328	447.443	478.574	437.001	2785.63	435.574	2552	4179.62	2174.22	458.315	2542.06	419.433	412.517	445.168	2588.79	460.979	426.819	455.766	478.409	452.656	456.478	449.983	2097.56	914.438	454.567	432.681	19.082	4.66142	0.0119723	0.0739552
138	2.62622	969.185	318.058		244780	236542	280002	243831	231244	214044	199550	400876	468910	532660	320317	167009	300795	548144	613544	371792	274110	364892	401255	367702	404506	504994	393629	487798	275257	320177	317030	599831	356060	379232	391134	458430	247280	17096	1.06508	0.885056	0.948403
139	2.62622	491.094	245.043		344424	348698	397522	396535	348706	215765	167706	900570	1.40291e+06	143569	243787	78632.2	118001	429445	294761	162580	213016	391824	125506	816416	230428	449775	815617	496004	277333	435876	333863	385804	512384	216072	448753	359833	367177	24425.6	0.4217	0.215107	0.459025
140	4.6939	111.009	111.009		470.521	403.578	480.511	474.412	415.729	444.416	3278.03	460.961	495.526	432.876	405.323	2583.05	479.665	3536.53	4538.73	463.98	434.774	2112.77	2432.92	2545.27	3156.73	2503.51	406.934	2387.18	2945.95	2678.5	413.636	453.722	919.522	2006.12	2352.2	433.679	448.95	32.4715	2.1817	0.241469	0.493325
141	4.85163	306.077	432.072		471.379	453.872	6137.11	11932.2	21070.4	460.921	483.384	428.314	409.54	447.131	13506	499.859	440.252	454.312	418.962	418.079	472.696	489.736	472.375	465.59	476.799	13688.9	3875.18	489.28	427.806	22657.4	487.766	3252.18	2622.55	450.693	4782.56	1869.97	8012.97	7789.6	0.171853	0.350342	0.583903
142	2.62622	222.978	110.985		95047.6	71330.9	38198.7	59081.7	117454	137979	156281	46030.5	77051.2	182409	203171	74079.4	533088	106211	113134	214748	152884	96033.7	65117.7	79477	37176.5	29265.8	31370.3	23860.5	11253.1	34282.6	20056	29026.9	133820	199024	45315.2	24541.5	76222.5	27633.1	1.48725	0.458635	0.662512
143	4.8743	659.16	658.157		438.458	482.546	475.336	425.664	457.73	483.213	491.573	409.015	465.983	463.708	445.478	489.929	492.26	431.134	452.293	441.094	463.134	419.207	488.229	470.853	451.044	493.707	488.355	437.239	460.428	416.855	483.361	433.749	459.828	461.641	458.435	458.555	455.947	21.4923	1.00394	0.900467	0.958779
144	2.68686	160.842	160.842		34198.4	23270.1	33969	33246.4	32675.9	41177.2	36678.5	45476.9	44967.8	33775	39709.4	37144.8	59394.9	37592.6	42584.7	48904.3	53050.4	51976.2	51928	57303	32667.4	40076.6	49530.5	60051.8	44994.4	45680.8	29269.5	42517	40297.5	46445.3	48245.4	35893.2	31472	4136.13	1.15256	0.176877	0.404717
145	4.94183	395.083	261.098		432.745	438.518	420.735	487.169	480.392	444.464	2709.42	3508.44	497.493	433.687	420.34	409.884	407.409	453.055	406.503	428.574	442.442	485.528	498.538	458.282	464.937	476.948	408.891	494.355	439.997	463.297	445.754	465.254	1335.64	424.645	465.641	455.504	451.912	26.7318	0.317933	0.118989	0.34293
146	2.68686	301.088	299.091		433.053	497.141	472.285	462.575	426.319	404.662	474.093	3940.24	4332.75	21844.5	23392.6	450.099	4187.69	467.223	436.862	423.62	3405.52	2526.65	3402.68	427.979	420.841	485.95	466.176	437.64	406.217	425.805	465.681	462.639	9064.81	1561.84	999.993	464.16	458.275	26.0103	0.172297	0.14838	0.378255
147	2.70955	191.02	191.02		437999	496394	459199	415301	449158	633932	748892	1.18193e+06	887306	858940	682092	1.27377e+06	62101.5	1.41366e+06	1.37971e+06	658760	548529	1.14168e+06	1.12881e+06	1.01408e+06	1.55003e+06	1.07196e+06	977838	962932	1.14955e+06	984935	1.06894e+06	556808	832182	889423	1.10909e+06	812871	451610	26731.2	1.06878	0.590898	0.77068
148	5.00951	652.254	651.251		4160.49	3797.98	3971.76	4052.11	4084.81	408.162	479.047	5952.5	8245.3	2750.61	3125.27	408.863	458.092	7356.77	4979.88	463.028	5893.64	473.076	418.89	419.104	449.963	483.83	4782.74	422.952	12691.5	10644.8	26481.9	21458.8	3493.48	3260.05	3420.77	23970.4	4013.43	123.592	0.933179	0.75838	0.886662
149	5.03202	789.21	789.21		2826.64	2539.3	423.179	2088.82	470.611	447.012	410.577	433.556	426.699	449.627	472.162	3673.74	470.237	5836.22	2143.59	4064.48	5806.62	79099.7	103534	161841	22049.6	32367.2	68186.8	4297.13	104278	96428	25635.1	9449.19	439.939	3665.81	74675.7	17542.1	1669.71	1025.87	8.33255	0.000746585	0.00775299
150	2.77706	306.077	306.077		70494.1	78883.4	74839.8	49918.1	45825.1	455.849	467.744	414.922	7046.22	424.864	19380.7	51451.9	405.262	21475.4	439.547	474.623	412.59	28810.1	38170.8	70710.7	16403.8	30826.9	51750.8	402.874	49390.7	32583.7	49830.1	57986.7	4698.39	12443.2	35450	53908.4	63992.1	13489.4	2.6484	0.778064	0.897766
151	2.82215	101.025	145.014		404.339	487.619	495.895	461.075	2402.65	485.327	481.009	426.597	489.332	490.732	470.327	405.348	445.207	459.921	424.347	437.639	438.962	471.518	413.183	2179.17	432.774	428.594	2916.57	487.731	489.548	2465.83	1950.98	424.238	473.887	435.237	1142.77	1187.61	850.316	776.83	0.918441	0.0127562	0.0762693
152	5.05472	354.14	182.046		473.294	418.672	401.616	457.74	486.215	490.405	410.727	2150.18	5591.41	407.518	426.684	443.313	7894.25	6037.92	2077.46	463.108	412.557	2149.2	494.094	409.514	448.748	7208.9	410.294	407.563	425.259	6621.16	455.785	448.868	1579.49	2888.1	2063.86	452.326	447.507	32.266	1.82851	0.504698	0.699379
153	2.82215	158.046	415.022		483.323	462.663	419.522	412.572	464.732	477.794	485.71	421.235	454.793	410.387	474.563	5004.04	444.795	490.596	3482.95	475.043	423.594	3503.11	435.39	466.078	421.876	2846.11	450.993	3212.64	451.913	424.536	401.642	448.366	454.08	1720.17	1356.96	425.004	448.563	27.5942	3.78825	0.142853	0.37259
154	5.16733	381.16	380.156		4666.76	4311.58	4238.45	4378.06	4479.67	2408.41	1934.51	3754.11	4445.49	4398.95	2933.58	3352.4	4911.78	16419.1	11703	3760.76	5244.17	9424.7	11604.2	4773.13	11870.1	23942.1	8581.37	7691.52	18453.9	17885.4	28039.7	23985.1	3312.51	7565.21	12691.8	26012.4	4414.91	148.86	2.28383	0.0426285	0.177792
155	2.86727	502.012	436.034		27929.8	18463.1	17565.6	16971.7	6954.17	471.114	414.317	468.928	477.099	495.166	404.23	3241.69	410.205	436.698	470.842	448.054	416.006	7205.96	5584.09	461.807	436.091	7048.29	3078.54	466.484	3517.28	2087.7	6636.88	484.831	455.142	903.915	3320.69	3560.86	17576.9	6650.97	1.98601	0.403365	0.622993
156	2.93494	201.004	611.145		2385.4	468.547	3961.83	3434.78	3351.81	430.744	408.266	493.291	468.724	2598.96	8202.04	439.992	475.75	416.069	463.867	427.248	406.247	456.234	437.187	421.985	497.827	494.335	456.699	432.771	421.444	5251.94	473.453	2183.63	2100.34	438.196	985.603	1328.54	2720.48	1235.58	0.208631	0.149724	0.378586
157	5.25752	513.183	572.253		2529.69	2076.79	465.348	434.456	2020.18	456.033	8031.28	14269.8	406.681	2950.81	430.209	32372	428.518	4128.75	122038	18885.3	402.276	402.875	9951.92	451.288	7293.11	3270.62	470.028	426.037	10999.7	2218.82	489.953	3749.35	4424.13	29709.1	3942.72	2119.65	1505.29	879.692	6.71524	0.302358	0.557132
158	2.95745	464.108	464.108		499.515	431.574	460.711	498.171	489.815	471.292	415.475	2197.28	2008.38	455.436	490.571	457.895	2076.98	401.95	454.263	2537.31	2619.84	2210.16	4765.33	498.222	455.946	444.317	2290.72	3518.63	7543.4	3189.64	5252.25	8630.37	1006.41	1424.71	2768.49	6941.31	475.957	26.2404	1.41564	0.564548	0.747196
159	5.30262	983.345	982.341		3636.59	2691.34	2913.64	2712.24	2787.29	3132.14	429.749	8633.4	11774.3	1964.59	2395.89	10684.8	3258.49	13376.5	22194.2	2027.29	2458.59	16804.6	9301.09	27982.2	35744.1	38352.9	37163.8	36311.6	30776.7	36522	28521.9	16181.4	4721.68	8999.99	29884.3	22351.6	2948.22	352.879	1.9061	0.275476	0.53232
160	3.02515	191.02	191.02		927130	810162	904028	819702	823202	1.35301e+06	1.37242e+06	2.08545e+06	1.61483e+06	1.70204e+06	1.4127e+06	2.28814e+06	771060	2.74167e+06	2.28638e+06	1.19187e+06	1.01446e+06	1.97227e+06	2.12927e+06	2.12235e+06	3.07055e+06	1.98023e+06	1.49061e+06	1.59845e+06	2.23073e+06	1.85968e+06	1.43259e+06	1.295e+06	1.59007e+06	1.7156e+06	2.05046e+06	1.3638e+06	856845	48697.2	1.07894	0.932139	0.974181
161	5.3703	261.088	261.088		475.422	455.527	491.587	401.96	438.237	2087.92	412.255	4811.15	5422.62	413.25	430.967	412.008	479.59	3702.57	4302.1	2083.94	455.764	13949.3	14315.4	3626.01	5716.91	5903.83	3781.12	5515.08	4230.51	3577.3	6672.38	3495.77	2263.03	1906	6735.04	5084.07	452.547	31.0485	0.842233	0.944684	0.981813
162	5.39282	679.2	679.2		42556.3	49729.7	44500	42593.1	50681.1	409.049	412.797	430.532	430.936	448.82	484.845	2923.08	46681.3	439.094	420.21	45564.8	72588.1	6505.35	30482.3	434.237	407.592	473.605	470.29	482.904	429.665	438.166	42469.8	59099.4	436.163	28102.8	4458.23	50784.6	46012	3508.26	64.4318	0.019789	0.104892
163	3.02515	435.92	98.956		51744.4	49060.2	40439.4	46981.9	44327.8	41918.1	55881.8	58106.6	51314.9	16346.4	28687.1	21844.6	50108.8	32654.7	36635	70996.1	50498.6	46517.8	37783.2	439.674	29518.3	32608.6	27458.8	40158.7	18588.7	12109.2	29740.2	8898.26	42042.5	43789.6	27242.6	19319.2	46510.7	3892	1.04156	0.823671	0.920574
164	5.48303	1013.36	1012.35		401.06	411.479	498.867	407.998	486.197	487.11	467.619	480.589	413.99	400.988	455.505	2518.54	451.205	9432.53	8428.41	480.242	464.163	10345.2	13680.4	2600.67	18130.2	22161.5	9933.07	11610.5	12405.3	10969.9	5433.9	4884.67	450.967	3629.18	12426.3	5159.29	441.12	42.3013	8.04755	0.0548446	0.209162
165	3.18295	146.018	145.014		63659.2	29761.6	17842.2	14340.9	22114	82861.6	24263.1	172814	166485	47568.4	4946.2	284503	2755.16	409381	236510	149328	35937.7	35377.5	16155.5	17912.5	230630	26102	44044.9	132248	153772	182613	97690.7	54983.8	83156.4	186402	93206.1	76337.3	29543.6	17816.7	2.24159	0.563067	0.745621
166	3.31826	535.037	565.048		361593	348654	354772	318222	353097	211592	197707	149392	190778	78612.6	79833.9	190564	177282	307641	306880	269495	232953	199728	186449	150427	356163	283801	195928	293123	161215	112429	139055	199490	151319	247469	215474	169272	347267	15107	1.63541	0.0259347	0.125801
167	5.52805	321.083	159.03		12779.6	8657.56	424.557	412.38	12878.7	7730.64	3796.42	23281	31384.1	418.786	450.461	40509.6	498.136	137397	128587	27955.4	7926.97	12961.8	7683.45	17596.2	49394.1	12841.3	16845.5	14079.4	25105.6	89240.6	460.092	15315.9	11176.9	57145.8	27305.3	7888.01	7030.57	5609.63	5.11284	0.183905	0.414513
168	3.36334	360.102	359.099		411.728	435.591	427.142	410.952	490.235	236614	203398	452.307	412.544	141268	121500	78485	167556	21990.7	30063.4	88448.1	74622	20173.7	17044.7	473.922	446.3	2877.29	2824.64	3474.41	405.477	2763.04	480.509	426.166	117274	76860.9	5609.28	453.338	435.13	29.0957	0.655395	0.465218	0.667385
169	5.66335	707.183	707.183		58556.1	62437.6	55964.1	56214.6	54408.7	3366.76	411.962	3672.23	7909.69	6700.82	4101.02	440.859	2809.06	137027	81217.7	419.344	2745.53	21521.5	12881.5	7207.35	4626.02	11466.4	8400.37	4762.41	7710.11	9030.55	11260.9	5407.09	4360.41	37443.2	9734.02	8334.01	57516.2	2795.04	8.58708	0.698306	0.846952
170	3.40845	349.108	251.14		481.527	437.52	402.459	442.089	440.713	12075.5	25971.2	2893.27	425.573	495.334	420.986	455.27	3361.88	406.287	405.349	421.463	484.792	2200.78	5481.58	404.914	440.605	475.169	412.66	4200.18	483.836	442.92	445.404	417.252	7046.98	922.508	1615.85	431.328	440.862	25.0643	0.130908	0.166328	0.392485
171	3.49874	292.104	292.104		2360.49	5029.05	2577.08	4497.51	4993.54	499.458	462.006	25955.4	25818.1	3169.99	3178.5	483.622	411.462	13585.1	17445.5	405.551	489.468	17868.7	22426.1	20810.2	451.171	462.596	466.71	441.616	22744.1	20915.9	18837.2	21313.1	9847.25	5470.11	11843	20075.1	3891.54	1178.76	0.555496	0.43326	0.641636
172	5.68595	457.157	457.157		423.797	435.482	494.504	450.705	437.072	403.102	491.735	476.817	451.015	419.841	468.744	488.625	406.11	482.038	460.762	460.318	490.723	407.509	429.494	418.849	464.444	497.904	492.567	479.66	485.631	469.71	446.603	479.22	451.876	464.763	460.641	462.912	448.312	24.6226	1.02852	0.519913	0.712762
173	3.52123	340.124	250.128		401.845	404.484	483.865	413.282	1873.41	55529.1	126925	32684.3	19871.7	12314.2	6440.05	410.261	480.873	463.747	471.221	488.932	451.183	15251	15283.6	415.088	4716.11	11629.1	12024.8	65072.9	5637.49	480.08	8878.32	20332.4	42294.1	461.036	14501.1	14605.4	715.378	579.804	0.0109007	3.11705e-06	6.24627e-05
174	5.70845	488.24	488.24		429.861	428.921	422.191	401.75	454.514	403.978	487.725	456.211	469.838	487.895	475.64	492.843	480.998	466.148	448.261	446.355	463.266	5475.31	27107.3	455.811	405.133	4404.51	31669.1	406.1	17476.9	16782.7	453.373	456.267	463.548	466.312	11575.9	454.82	427.447	16.9031	1.00596	0.828271	0.923765
175	5.73104	469.03	469.03		20896.1	17638.9	15033	19629.4	18740.5	30441.8	11886.2	86393	97552.1	163061	249900	106608	112653	7615.92	5992.32	12416.1	53626.5	12520.5	32896.6	35940	9189.81	6519.27	7871.44	6674.37	13087.3	9816.19	9082.43	8424.24	106539	49818.6	14946.2	8753.34	18387.6	1988.61	0.467609	0.202037	0.439546
176	3.52123	408.109	306.077		419.612	439.457	3020.55	3642.13	4050.64	491.08	454.397	458.167	460.654	493.844	2697.39	432.159	408.341	403.973	490.154	475.022	476.66	413.074	421.843	479.893	483.481	2633.65	2030.72	441.509	401.863	2881.11	444.275	2799.6	842.588	447.718	1131.9	1621.94	2314.48	1573.64	0.531361	0.266404	0.520828
177	5.82123	429.155	203.083		131742	78370.8	75917.4	66374.4	72278.3	173030	115841	100148	80682	252089	262278	285882	408352	220310	254392	280780	369768	389327	329177	187509	138734	131341	73416.9	51179.8	281523	212082	33896	32641.8	164011	303247	199365	33268.9	84936.6	23748.7	1.84894	0.0110477	0.0701422
178	5.82123	611.183	189.077		12817	9129.24	11750	10525.4	9807.95	14152.1	8618.73	23982	22501.7	15196	14594.4	6377.15	6099.72	17709.4	17929.8	11486.5	26781.1	17957.8	23581.1	10470.8	10950.8	16640.3	12685.4	16177.8	14232	7853.99	7126.21	10216.5	16507.5	14397.3	14505.5	8671.35	10805.9	1328.3	0.872165	0.454448	0.658192
179	3.54375	502.186	501.183		463.068	473.333	427.052	452.72	479.786	497.768	4118.79	7007.68	403.622	4098.03	493.36	482.509	4040.69	451.98	35472.8	5478.21	463.258	442.004	3998.17	402.789	9727.5	443.582	415.692	6009.12	28340.4	466.376	409.087	8023.04	2769.87	7731.58	5582.85	4216.06	459.192	18.5145	2.79131	0.732877	0.869676
180	5.82123	773.215	819.22		414.691	465.65	463.515	454.778	474.955	453.155	425.023	464.813	461.424	424.294	497.064	482.875	434.49	413.272	447.433	494.637	469.595	4602.73	7168.11	10088.2	424.374	2156.13	8739.97	466.617	7541.05	8643.31	3292.03	484.533	454.295	457.05	5536.72	1888.28	454.718	21.0171	1.00606	0.882099	0.947481
181	3.63394	471.126	471.126		425.852	452.052	477.248	455.282	444.674	490.909	488.423	431.478	1998.43	3432.14	3474.89	6158.75	406.686	9481.98	5631.41	3069.24	2549.25	7556.68	10275.7	4066.46	2359.34	4030.67	2296.71	437.149	6885.22	8039.49	2902.2	2317.59	1719.38	4549.55	5105.27	2609.89	451.022	16.6182	2.64604	0.132582	0.363324
182	5.90983	549.183	549.183		3064.26	2907.17	2777.92	2465.73	2903.2	6832.46	4217.59	3106.02	2250.97	3968.03	3077.19	421.009	488.105	10645.9	12479	2274.83	414.947	463.803	423.417	459.692	447.701	2177.4	8870.66	6771.81	449.327	477.852	3772.17	4311.05	3908.71	4453.97	2282.41	4041.61	2823.66	200.698	1.1395	0.285921	0.543249
183	5.90983	729.153	729.153		12520.5	12109.9	16261.3	13978.1	11463.7	26243.5	21434.9	32044.4	33757.8	30589	41085.4	3460.97	2369.29	17608.7	12862.5	14840	14350.9	16727.7	10048.8	18681.9	23249.6	34544.2	20791.9	21754.4	15184	15084.5	35584.6	19015.2	30859.2	10915.4	19563	27299.9	13266.7	1709.95	0.353717	0.00606958	0.043838
184	3.70164	317.054	565.048		2431.47	2890.77	3182.63	2550.12	2672.6	9078.66	62184.8	5168.18	4959.58	3975.89	3830.44	434.821	2454.43	2955.89	4244.78	3036.22	472.517	2600.84	5005.51	2516.63	7719.23	5532.76	2782.65	2739.59	3164.45	3024.74	4964.36	3685	14866.3	2266.44	3898.49	4324.68	2745.52	266.191	0.152456	0.0264895	0.127717
185	6.00617	818.247	817.242		486.458	498.876	428.309	463.391	420	2312.22	2418.35	411.519	465.145	402.396	470.587	3499.74	450.873	462.276	430.17	464.702	497.883	491.793	448.808	478.842	3553.14	6055.81	456.045	431.938	3373.48	441.578	19603.3	8754.16	1080.04	967.608	1747.94	14178.7	459.407	31.0657	0.895903	0.73529	0.87114
186	3.79193	360.102	359.098		439.802	447.292	484.78	463.243	417.327	91141.4	91200.1	452.792	461.441	19508.5	19136.4	38619.4	78807.3	4666.86	13238.2	29304.8	28110.7	3570.95	2349.64	428.909	409.791	492.923	2753.21	404.585	443.772	487.149	443.293	494.77	36983.4	32124.5	1260.1	469.032	450.489	22.6393	0.86862	0.41385	0.63061
187	6.00617	471.172	471.172		464.459	406.939	468.442	465.331	493.662	454.185	476.814	483.764	402.814	425.127	449.981	417.981	460.932	497.65	463.093	422.54	468.754	493.844	471.464	437.314	4915.37	25663.2	413.917	463.92	407.834	438.328	409.032	411.378	448.781	455.158	3745.02	410.205	459.767	28.5234	1.01421	0.723538	0.864656
188	6.04383	778.317	777.314		411.481	400.048	451.457	411.622	428.064	5008.59	414.134	4576.38	420.075	417.063	441.835	407.079	3625.54	8722.99	5918.7	3598.71	9324.22	26459.5	13497	402.115	46732.4	401.861	3399	50316.6	497.701	428.901	424.408	494.591	1879.68	5266.21	15792.8	459.499	420.534	17.855	2.80165	0.0794292	0.260532
189	3.79193	298.123	297.119		14120.5	13065.8	12523.5	11120.2	11296	9785.44	10391.3	6823.89	6278.65	7449.57	6393.86	13276.3	9086.27	11778.7	8147.75	4939.9	8018.64	14692.6	13200.9	19929.4	16112.8	19750.6	17772.3	18210.3	19217.3	19145.8	14313.2	17094	7853.78	9207.93	17559.1	15703.6	12425.2	1120.01	1.17242	0.448555	0.654683
190	6.09922	390.134	390.134		3381.43	13896.7	20229.9	22434.9	16488.6	491.772	404.792	494.927	417.514	465.211	498.231	473.678	484.613	487.613	443.693	401.133	485.685	2645.69	2882.32	428.909	428.391	3863.64	2696.39	468.595	411.609	3614.08	447.374	459.536	462.075	462.736	1937.74	453.455	15286.3	6642.96	1.00143	0.961051	0.987315
191	3.85945	353.109	309.119		176886	164248	152396	140411	144355	162314	99267.3	301908	369336	1.02824e+06	1.00675e+06	210137	214911	156835	75803.7	129694	233452	220682	229492	212183	137935	157873	119687	42045.8	177950	214255	149686	171504	494636	170139	168011	160595	155659	13381.3	0.343968	0.0918832	0.288625
192	6.15831	379.062	377.065		430.054	432.08	430.229	401.537	489.346	27451.8	19304.2	5086.58	403.904	2474.8	480.273	404.417	485.629	4651.58	27738.4	2546.15	8454.66	59017.8	48231.3	2690.52	31158.7	37185.7	23684	141521	3031.65	416.354	494.937	401.515	9200.26	7380.14	38548.6	448.226	436.649	28.6897	0.802167	0.887565	0.949377
193	6.17768	105.038	193.054		429.777	451.619	407.793	484.954	439.285	449.168	419.009	438.989	493.943	403.302	426.642	494.608	479.926	472.82	403.341	487.573	418.211	415.427	446.079	496.102	17516	440.921	479.042	438.207	423.369	467.563	483.667	495.657	438.509	459.413	2346.97	489.662	442.686	25.5426	1.04767	0.339605	0.579788
194	3.97232	204.088	204.088		436.257	433.248	469.21	462.319	406.267	445.338	418.898	417.837	489.235	416.411	436.545	422.455	403.084	2083.94	2393.15	426.135	490.824	2032.24	2769.97	468.545	2452.8	2797.81	416.232	3726.43	433.132	473.228	2401.29	2594.98	437.377	1036.6	1730.04	2498.14	441.46	22.531	2.37003	0.150929	0.378586
195	6.21393	700.627	525.446		459.95	12179.3	5574.53	434.359	21389	417.884	436.933	463.122	461.532	477.248	411.727	2146.08	407.098	406.642	27419.2	417.803	432.835	478.519	434.69	2541.23	3427.51	481.571	404.115	435.678	3733.29	493.377	6212.42	9280.53	444.741	5204.95	1381.11	7746.48	8007.41	7958.7	11.7033	0.223015	0.469841
196	4.03984	523.131	479.141		464.453	485.664	2075.11	488.114	441.225	43112.4	36836.9	464.624	4033.36	17826	13434.7	1906.42	496.727	4075.76	492.373	3457.57	2376.67	427.465	487.012	492.127	495.078	2025.16	445.665	467.198	484.054	400.104	466.873	414.654	19284.7	2134.25	635.985	440.763	790.912	642.32	0.110671	0.0479191	0.190858
197	6.26509	131.477	525.717		151953	28939.6	95178.4	44902.6	11122.1	13598.9	494.329	476.456	469.666	2119.14	459.598	410.533	498.624	192390	8760.22	424.353	2330.51	479.212	481.219	2862.81	468.405	484.899	465.914	2171.22	406.514	457.309	404.289	7168.8	2936.35	34135.8	919.723	3786.54	66419.2	51124.6	11.6252	0.44413	0.651351
198	6.26509	163.04	163.04		17780.2	12324	20619.9	20683.5	18955.2	121487	97441.7	6421.79	7066.07	22102	11515.3	25538.1	419.008	3827.51	11919.8	28810.6	22050.3	104300	92325.2	35493.7	237394	305802	103063	355007	7829.64	7995.68	406.671	419.387	44339	15427.5	138801	413.029	18072.6	3072.98	0.347945	0.261037	0.516048
199	4.06243	817.204	789.21		3827.47	3187.57	4016.26	3403.18	3308.79	435.637	450.911	457.37	437.205	494.002	433.476	437.71	486.561	3636.69	446.872	488.978	456.601	144092	187427	334377	31541.8	86011.4	173857	4168.28	165385	265446	41934.1	14535.2	451.434	992.235	154701	28234.6	3548.65	317.952	2.19796	0.308687	0.560356
200	4.06243	429.162	429.162		32112.3	34641	35182.5	32076	34266.2	447.594	114870	449161	476.309	89598.9	475.952	42149.9	459.227	3658.82	1.2019e+06	217731	443.751	481.406	159915	476.928	440437	421.969	449.643	137116	95430.9	2481.64	6208.07	58110.7	109172	244390	93023.4	32159.4	33655.6	1307.87	2.23858	0.805843	0.909766
201	6.28215	727.195	727.195		466.795	423.218	415.976	468.135	461.94	32489.7	34781.9	51571.9	42692.2	28664	17267.1	30778.6	31982.6	5454.43	4963.27	35569.4	28092.3	23079	25858.5	40036.8	20012	31776.8	30553.8	22413.9	71123.6	45797.3	21419.9	17006.6	34577.8	22806.8	34516.9	19213.3	447.213	22.7578	0.659579	0.150899	0.378586
202	4.07372	465.102	464.098		427.953	453.998	9464.94	20176.9	51862.3	400.396	478.272	423.05	434.544	5644.97	37209.3	2556.59	474.082	455.253	475.913	441.109	472.227	414.333	3791.14	406.81	439.615	15758	7378.52	430.281	3460.14	34916.4	4217.57	12930.1	7431.76	812.529	7443.91	8573.81	16477.2	19127.4	0.109332	0.34764	0.583189
203	6.31556	522.153	525.539		497.904	418.834	477.771	10967.8	41541	445.663	407.528	413.023	463.703	414.495	482.703	439.702	401.159	13960	87577.7	432.029	449.005	10348.6	429.123	404.275	3072.7	432.42	11071.7	495.335	450.819	3485.07	4902.67	13630.9	437.852	17209.9	3354.45	9266.77	10780.6	15909	39.3053	0.160859	0.386695
204	6.31556	717.308	583.277		480.549	401.133	401.491	402.658	418.323	430.493	482.011	412.829	444.051	493.45	497.989	3502.04	62097	493.878	474.678	25739.5	27783.5	415.224	2936.17	468.066	469.822	437.754	437.048	426.899	408.54	446.784	491.129	428.384	460.137	20015.1	716.256	459.757	420.831	30.5446	43.4981	0.01599	0.0887348
205	4.17513	535.234	499.257		3847.58	402.808	444.09	481.157	2448.54	182663	441502	42639.2	32220.1	6737.11	487.418	499.471	5604.74	476.078	2938.83	429.641	2119.09	30626.1	32115.1	3152.37	478.785	32334.3	32587.5	127137	481.825	438.275	17318.5	14477.6	117708	2011.31	28816.8	15898	1524.83	1397.47	0.0170872	0.0185128	0.098928
206	4.19773	316.076	315.072		43706.5	43090	41336.2	40544.9	40685.3	33571	26578.6	25372.5	32536.8	22740.8	22378.7	80584.4	187404	45824.8	37542.5	61103	72492.6	34800.5	32505	35396.4	19639.2	33587.5	57238	41466.5	25564.4	42170.7	41614.7	37493.7	27196.4	80825.1	35818.7	39554.2	41872.6	1288.82	2.97191	0.00261257	0.0216169
207	6.34931	779.262	779.262		421.743	496.633	485.122	439.692	496.285	411.853	446.157	458.685	491.956	434.091	419.589	437.955	433.819	5619.48	9626.07	437.651	424.763	429.364	443.307	486.753	2205.24	9509.87	489.771	420.42	460.515	427.481	480.337	462.324	443.722	2829.96	1652.52	471.331	467.895	31.1577	6.37777	0.15623	0.381117
208	4.19773	555.197	554.193		476.181	481.084	454.735	498.449	434.791	8945.87	5360.57	3618.11	3355.7	496.035	439.923	406.814	466.469	480.822	2464.09	417.65	419.159	491.732	402.28	418.91	3124.1	420.472	474.57	32077.3	429.33	470.285	442.874	466.721	3702.7	775.834	4256.56	454.797	469.048	22.0842	0.209532	0.0461536	0.187289
209	6.34931	831.221	557.119		463.075	437.507	490.688	473.044	479.737	433.696	490.588	454.34	414.081	12339.5	17944.5	401.127	449.602	445.225	426.327	464.749	419.082	486.075	428.976	432.719	476.843	408.44	471.515	418.672	461.633	406.736	426.413	490.678	5346.12	434.352	443.512	458.545	468.81	18.0485	0.0812462	0.136831	0.367672
210	4.22025	348.101	347.097		466.062	467.805	482.732	456.75	404.311	3752.51	3605.68	463.201	2724.71	87271.1	75711.9	39886.2	3451.95	53137.5	24986.5	20279.1	23874.2	2021.11	473.787	424.083	10263.9	456.844	476.809	420.196	11573.2	21709.8	439.569	419.909	28921.5	27602.6	5313.31	429.739	455.532	26.931	0.954395	0.25782	0.513884
211	6.36641	545.115	545.115		474.893	481.309	452.75	436.93	498.775	414.607	470.842	460.704	426.588	418.284	402.267	410.2	438.45	2553.22	470.111	425.655	476.77	11259	8460.54	23639.3	6449.52	10102.7	12010.4	7024.15	3489.8	7095.69	402.528	472.115	432.215	795.735	9947.9	437.321	468.931	21.75	1.84106	0.302816	0.557132
212	6.38365	411.141	291.135	unknown	34937.8	43741	39436.9	38862.9	43502	428.779	485.98	498.057	425.853	420.269	471.388	48691.7	453003	4979.19	458.368	423278	502651	37189.4	134442	448.489	423.282	491.847	2437.43	416.703	429.024	473.021	82997.9	115250	455.054	238843	19639	99123.7	40096.1	3269.52	524.868	0.00288326	0.023478
213	4.28792	265.093	268.112		3682.39	5262.82	3079.68	2941.81	5445.1	456.585	6659.09	415.583	460.672	6403.41	458.647	34570.8	469.908	495.653	15470.3	40065.7	401.199	457.962	402.082	454.199	468.74	435.667	432.674	9286.56	9736.97	442.023	436.243	8675.35	2475.66	15245.6	2457.43	4555.8	4082.36	1069.27	6.15818	0.304592	0.559255
214	4.31043	418.1	418.1		8053.86	8886.7	8883.33	9489.05	9382.47	11109	5194.93	5291.37	7563.23	4153.96	5966.47	6670.39	24450.5	39967.4	26970.5	9192.11	11299.7	18617.4	4417.43	21289.6	14042.3	58152.5	57922.2	40309.4	16537.3	31700.1	8123.01	3232.29	6546.5	19758.4	29220.9	5677.65	8939.08	507.646	3.01817	0.0133805	0.0785374
215	6.44388	360.138	405.14		4177.53	3283.41	3237.54	3108.33	3266.56	15042.6	20136.8	93744	87735.7	78912.7	69541.7	96729.7	67151.5	35516.5	18608.8	470.698	2229.2	16298.2	16913.3	14405.1	48924.1	33629	44438.1	51763.5	9684.52	15840.3	23247.9	15108.2	60852.2	36784.4	27988.4	19178	3414.67	386.35	0.604487	0.176119	0.403587
216	6.51157	335.091	345.119		17747.2	16139.4	15673.2	16075.1	16630.8	51851.3	40339.6	14346.2	17106.7	66205.6	59832.9	123450	119131	24759.2	22389.6	176539	166881	54553.7	65416.4	55315.8	54291.6	97968.5	85245.7	45587.8	55251.6	52600.6	30025.5	28777.6	41613.7	105525	62914.6	29401.6	16453.2	714.929	2.53582	0.122927	0.349502
217	6.57919	1080.26	1079.25		406.446	491.224	403.665	489.948	415.186	412.26	402.313	16816.8	12880.4	13172.3	2725.24	480.568	451.854	400.138	406.108	473.69	444.505	489.651	482.456	442.588	492.882	1949.69	445.601	495.564	483.842	431.931	439.571	431.434	7734.88	442.81	634.912	435.503	441.294	40.4281	0.0572485	0.0181358	0.0974268
218	4.35553	221.103	429.162		180985	177608	176582	183001	178726	3108.17	600187	1.54429e+06	7014.39	740611	2563.22	276158	495.132	10097.1	4.31734e+06	1.16892e+06	9146	4023.33	1.05206e+06	424.134	1.58421e+06	6858.56	4918.67	677107	1.81894e+06	13502.5	14831.6	994837	482962	963693	573561	504834	179381	2327.49	1.99538	0.964762	0.987476
219	6.62428	525.429	525.699		462.53	408.003	492.031	434.363	418.657	481.82	411.75	2310.63	464.738	2782.83	477.604	427.576	481.019	466.669	418.538	431.613	427.463	3465.49	80603.6	2080.66	401.027	423.638	39576.6	13222.8	476.156	424.913	461.912	3669.65	1154.89	442.146	15630.5	2065.78	443.117	30.5857	0.382846	0.125361	0.351871
220	6.62428	534.134	533.13		21750.6	21239.6	20650	20768.3	20767.3	448.034	403.977	4659.89	463.419	480.788	456.386	494.884	409.014	188543	17524.2	416.888	489.896	17025.1	10117.1	2435.83	5224.61	4341.74	492.791	495.128	19918.2	12113.6	4203.55	5988.16	1152.08	34646.4	8018.24	5095.85	21035.1	411.08	30.0728	0.305045	0.559255
221	4.40064	300.081	345.083		221719	211685	212068	199467	202066	431898	303933	166898	288877	355608	469833	479528	533665	277656	172734	476944	462786	223609	115838	238963	66105.3	179701	330441	233255	126851	233089	326185	236025	336175	400552	194206	281105	209401	7956.65	1.1915	0.520558	0.712884
222	6.66937	525.731	525.731		409.013	455.282	403.49	463.949	498.711	455.871	432.29	439.948	435.694	486.792	447.265	405.131	407.024	2940.53	403.814	421.901	459.353	72779.4	10016.3	483.826	492.552	403.448	33568.5	474.552	415.992	421.693	495.36	468.019	449.643	839.625	13228.5	481.69	446.089	35.6705	1.86732	0.452297	0.657318
223	6.66937	357.083	695.22		409.153	443.093	405.489	489.822	414.868	40894.7	22282.1	80486.5	85449.9	57899.9	57758	15368.3	19715.4	424.872	457.837	29780.5	46645.8	3736.61	2483.75	12426.8	14903.1	19932.2	2580.76	8878.35	2971.54	492.649	440.902	471.058	57461.9	18732.1	7600.64	455.98	432.485	31.5707	0.325992	0.0423392	0.176873
224	4.42322	566.284	529.303		86265.5	89744.3	89896.6	87538.8	83584	43110.8	29215.3	120431	142858	149376	127676	43744.4	50033.9	181254	54379.1	37923.4	66369.5	114815	527321	35442.1	111513	177426	108951	23430.5	286529	235886	151782	136347	102111	72284	180146	144064	87405.8	2349.33	0.707895	0.379244	0.602329
225	4.42322	461.094	371.099	caffeoyl-glucaric acid	462.915	462.073	2483.63	468.379	451.198	62305.1	41504.7	140802	156104	124556	99844.8	21603.6	32576	50238.8	28964.4	27205.9	40238.2	180502	102932	58634.4	46890.5	80739.2	55329.6	32473.1	72997	106332	79518.8	65296.5	104186	33471.1	81870	72407.7	865.638	809.013	0.321263	0.00133111	0.0125066
226	6.75958	177.019	339.072		29050.5	30216.5	28518.1	28830	28597.6	39640.6	20757.6	101087	155395	109551	128639	61989.9	81564.1	120155	77440.2	23912.7	78621.9	131658	143139	193002	66494.6	104062	97860	30147.3	137818	186949	134822	96755.4	92511.8	73947.3	121237	115789	29042.5	615.844	0.799329	0.764908	0.889388
227	4.51352	835.375	834.372		427.091	472.065	422.563	408.744	450.171	495.977	472.63	476.357	413.907	498.67	468.93	426.128	478.934	7550.68	3013.38	402.318	2167.45	450.376	450.443	436.043	11537.3	418.097	425.664	476.128	433.93	401.089	489.261	464.091	471.078	2339.82	1669.9	476.676	436.127	22.3796	4.96693	0.0797719	0.260988
228	4.53594	485.151	441.162		2889.16	2588.18	2269.17	2215.05	2263.47	30137.9	21282.7	51249.5	46918.9	49536.1	30403.4	53920.5	46949.2	8111.1	4719.68	7944	24445.9	404.644	496.664	494.864	3080.95	2433.42	474.808	499.466	2673.63	2685.98	465.507	411.239	38254.7	24348.4	1471.6	438.373	2445.01	258.658	0.636481	0.100106	0.306045
229	4.67124	265.093	267.109		178398	160702	147401	140237	145554	425.506	196078	75951.8	426.1	267455	416.922	629734	4836.77	4095.93	596529	778635	4047.55	481.238	350141	480.286	101461	3023.1	4887.04	374091	373176	438.176	3955.54	425246	90125.6	336313	134242	214601	154458	13736.6	3.73161	0.308075	0.560356
230	4.67124	175.061	175.061		427.299	451.946	421.329	453.615	446.677	474.161	451.615	495.946	463.143	446.987	426.208	457.538	409.377	3501.73	472.358	486.765	448.496	2840.56	3459.97	430.533	408.654	457.371	409.935	430.785	2116.75	485.912	489.666	407.438	459.677	962.711	1226.72	448.552	440.173	13.2848	2.09432	0.358068	0.590861
231	6.87236	649.235	649.235		3591.21	3679.7	3190.53	2919.1	3185.56	3506	88861.1	10474.1	431.209	12951	498.282	101329	460.985	3428.32	15466.8	160212	463.064	491.941	474.493	457.109	2005.39	2765	489.886	2093.88	413.488	400.213	426.473	421.473	19453.6	46893.4	1065.71	423.973	3313.22	282.229	2.41052	0.716387	0.861075
232	4.73892	343.104	389.109		17622.5	12002.1	11917.2	11255.6	9318.97	1.09939e+06	707242	2450.46	408.89	404212	596552	125522	649673	71058.6	59574.5	256683	449441	58337.3	26821.3	464.38	3476.34	3000.93	4042.8	466.412	2622.86	4533.79	470.398	404.254	468376	268659	11529.6	437.326	12423.3	2773.64	0.573596	0.551839	0.737491
233	6.87236	930.21	930.21		420.021	498.916	414.548	420.961	464.652	491.388	448.822	466.773	3312.83	2376.25	424.633	423.363	490.245	12208.6	5455.43	495.701	444.553	453.933	462.394	464.808	14394.5	499.675	476.138	454.983	420.889	401.066	447.992	462.213	1253.45	3252.97	2003.15	455.102	443.82	32.9101	2.59522	0.627173	0.795597
234	4.78402	191.02	371.062	caffeoyl-glucaric acid	1.25332e+06	1.29255e+06	1.42809e+06	1.32318e+06	1.45034e+06	603210	555703	653024	749207	1.07502e+06	1.13427e+06	500805	457802	327288	237997	538368	555847	282210	243694	702448	806896	728120	824758	792565	593482	637466	1.07933e+06	908707	795072	436351	623516	994018	1.3495e+06	76851.2	0.54882	0.00833413	0.056703
235	6.89487	396.123	395.12		445.174	435.561	466.988	479.886	404.33	496.329	479.098	476.405	488.9	423.569	471.864	488.846	410.207	425.583	430.289	497.085	467.621	497.242	468.74	469.067	3963.8	472.196	441.006	4128.91	4351.7	441.927	7768.14	442.868	472.694	453.272	1692.73	4105.5	446.388	26.2069	0.958912	0.302258	0.557132
236	4.78402	308.134	307.13	unknown	45495.6	39072.8	39520.9	37151.5	39564.2	456.525	413.396	417.241	428.228	430.179	403.86	10153.9	166173	22420.7	13106.8	287358	573100	32919.3	59707.6	455.899	436.898	489.827	466.15	439.22	452.209	423.935	19344.4	38083.5	424.905	178719	10643.4	28714	40161	2809.45	420.609	3.14757e-05	0.000466677
237	6.89487	319.046	611.162		472.979	437.769	463.017	462.669	489.733	445.719	488.603	422.59	2275.79	486.199	463.943	461.787	479.413	465.099	494.214	401.188	468.677	410.997	3353.54	10668.4	490.923	7843.69	13282.1	2157.41	7309	16442.6	12486.7	6939.12	763.807	461.73	6884.3	9712.9	465.233	16.888	0.604511	0.345409	0.580979
238	4.79531	629.184	323.135		4788.59	4458.54	4568.87	4236.96	4370.46	7238.06	8139.22	14313.9	16399.9	10140	6549.2	22993.6	16174.6	18805.8	19881.2	19977.7	16369.3	20498.7	15963.2	11618.7	9848.84	20838	16029	14714.4	16543.6	19333.3	11796.7	13002	10463.4	19033.7	16154.2	12399.4	4484.68	186.841	1.81908	0.00245978	0.0206864
239	6.93997	439.092	439.092		475.874	479.723	405.119	1952.96	411.154	3746.32	462.344	18361.5	8020.58	159299	237169	7489.65	28621.7	423.364	405.181	471.988	6093.73	419.326	478.639	465.532	476.85	414.895	499.644	472.609	498.773	433.315	477.685	459.123	71176.5	7250.94	462.176	468.404	744.966	604.805	0.101873	0.150125	0.378586
240	6.93997	524.153	353.59		482.575	428.737	437.359	434.211	482.076	484.275	439.026	17882.2	17049	9478.1	5450.31	435.786	415.736	2086.79	2757.94	414.962	405.16	461.834	2329.52	442.856	489.021	2229.01	473.101	452.979	466.484	421.421	425.257	454.98	8463.81	1086.06	862.914	440.118	452.992	24.1099	0.128318	0.063696	0.228365
241	6.98509	698.239	401.109		130157	128098	121598	126487	129125	1.35123e+06	992102	20966.5	23992.3	20108.2	28089.8	11272.2	9734.12	31337.4	45397.7	31808.2	76790.8	12793.1	28153.1	7001.33	29113.1	11271.8	22237.6	66512.3	2967.79	3769.34	425.521	407.229	406082	34390.1	20424.4	416.375	127093	3003.06	0.0846875	0.224995	0.470727
242	4.89673	173.046	367.125		438.638	442.482	481.655	459.497	464.986	445.224	5908.12	22884.9	18022.8	7063.48	441.115	9894.02	14417	28355.5	31033.4	11083.4	7509.83	25498.2	26489.7	24052.2	28859.2	401.782	19614.5	23527.8	406.586	429.141	16611.3	13292.1	9127.62	17048.8	16586.6	14951.7	457.451	15.651	1.86783	0.106781	0.319224
243	6.98509	477.126	225.077		3716.84	3842.01	4411.71	4982.39	4874.96	13357.3	8961.41	409.016	437.196	8969.29	8380.87	439.525	447.343	10740.2	15400.9	3318.64	2882.99	13457.5	12319.8	12637.1	4559.56	9356.65	24077.2	25853.2	4392.98	6204.58	9283.71	3986.9	6752.52	5538.26	12539.8	6635.31	4365.58	517.116	0.820176	0.76927	0.891227
244	4.91932	353.143	399.151		38935.2	39074.8	30292.4	38727.6	32032.6	4362.83	508258	34338.2	412.459	2107.8	418.133	741794	2705.38	421.489	715381	514293	3949.94	476.159	42966.4	424.431	24940.3	489.756	437.154	12009.3	59081.7	404.681	450.672	4158.75	91649.5	329757	15692.2	2304.71	35812.5	3837.98	3.59803	0.338963	0.579627
245	7.05277	209.046	329.088		9294.07	9177.57	7825.73	7628.86	6697.83	4122.37	3106.45	4107.02	6845.03	3680.78	3360.2	46631.7	19624.9	9427.71	10012.9	12236.2	19614	19570.6	14665.3	7486.18	5637.67	9154.09	14569.6	28644.9	3712.39	6893.79	441.567	1867.48	4203.64	19591.2	12259.4	1154.52	8124.81	984.596	4.66054	0.000389868	0.00460835
246	4.91932	475.146	521.152		4561.32	6492.72	4074.84	3498.28	4000.88	385308	290433	481.979	401.125	124142	134647	20965.7	68121.8	25926.8	50685.2	42785	57676	3833.03	3597.85	497.498	439.389	408.381	463.689	409.474	443.907	487.428	447.911	435.492	155902	44360.1	1175.63	441.702	4525.61	1039.69	0.284538	0.754899	0.884235
247	4.91932	769.167	464.099		491.109	488.784	5342.65	11343.1	36305.9	412.373	496.461	476.609	487.537	444.429	10139.4	428.303	418.568	428.177	490.339	438.296	474.576	476.978	447.325	422.395	424.254	5691.43	2614.93	416.017	493.561	12619.2	444.106	4583.48	2076.13	446.376	2622.9	2513.79	10794.3	13365.8	0.215004	0.3102	0.562306
248	7.09785	608.218	607.215		9827.44	12409.3	11352.5	10781.8	12452.1	449.131	415.79	1891.57	467.989	443.315	2454.41	6878.59	36817.4	5946.86	2226.92	19459	31182.4	23486.4	50807.1	2116.89	489.52	458.113	7024.32	414.134	4347.07	482.033	37101.7	59708.3	1020.37	17085.2	9958.4	48405	11364.6	997.655	16.7442	0.000682684	0.00726592
249	4.91932	353.136	353.136		425.419	441.477	416.711	404.173	420.353	6084.78	2702.34	405.583	10265.6	411.839	5119.37	434.557	24507.3	17048.3	474.738	491.892	6169.29	8100.12	406.97	415.51	434.284	26155.6	4906.6	412.576	487.695	16852.2	491.762	488.589	4164.92	8187.68	6463.5	490.175	421.627	12.1559	1.96587	0.920332	0.970374
250	7.09785	384.987	353.049		11090.8	10843	10964.6	9772.78	10587.7	6146.39	7553.51	13110.5	10563.6	4646.46	4135.96	6392.36	4288.18	8949.48	11834.3	426.43	437.546	25117.8	21546.7	25799.7	32810.7	31915.3	30235.4	20804.6	34953.7	30763.7	27717.2	29036.6	7692.73	5388.04	28216.4	28376.9	10651.8	469.864	0.700407	0.188018	0.418958
251	4.96441	921.251	902.195		440.016	418.927	469.696	472.019	452.749	408.655	492.182	496.44	412.319	408.014	418.348	441.954	428.456	469.904	403.872	488.509	497.355	5221.19	15023.8	12839.1	438.314	475.547	493.003	418.832	3379.8	3540.7	2498.15	418.193	439.326	455.008	4647.81	1458.17	450.682	19.714	1.0357	0.492876	0.690835
252	4.98692	432.123	431.12		4000.91	3934.07	3886.6	3540.76	3646.35	4309.94	444.487	413.247	445.153	475.398	455.276	46020.7	116102	6179.62	467.306	63533.1	78887.9	2762.86	485.173	3855.6	411.156	474.981	456.221	471.039	6595.74	19294.8	400.905	443.917	1090.58	51865.1	3867.51	422.411	3801.74	176.996	47.5572	0.00440695	0.0336423
253	7.12037	691.188	691.188		474.831	453.441	498.518	499.043	425.396	464.439	416.318	5481.28	2565.15	4010.79	400.757	444.955	453.01	2102.08	423.559	404.344	448.499	20817	8683.67	491.962	405.825	412.01	498.908	428.831	4392.75	480.729	469.632	485.031	2223.12	712.741	4067.96	477.331	470.246	28.0839	0.320604	0.179873	0.406856
254	4.98692	693.156	595.188		7018.2	6707.37	6409.27	6132.07	6155.7	12789.5	6834.61	3211	3970.8	29744.4	28437.2	439.777	460.25	471.574	489.011	1952.23	3016.5	3268.25	6192.96	9998.35	2806.55	484.543	2004.94	476.612	4836.03	3812.66	4899.65	6205.68	14164.6	1138.22	3764.55	5552.67	6484.52	338.376	0.080357	0.000782822	0.00809652
255	7.14295	1074.3	1073.29		454.529	489.925	471.219	469.31	454.065	453.175	441.845	498.776	1825.27	468.604	436.908	2877.83	431.322	6953.54	7448.22	425.122	427.804	409.841	489.842	463.508	486.557	3480.83	2289.26	3346.33	478.477	2828.18	25794.4	13284	687.43	3093.97	1585.87	19539.2	467.81	13.1778	4.50079	0.155448	0.381041
256	7.14295	571.131	383.029		472.613	443.277	477.693	460.785	480.897	494.885	438.917	443.821	442.004	48580.6	62687.7	422.578	481.176	434.162	499.384	472.566	439.612	477.608	3468.56	3423.84	405.125	463.295	474.377	440.925	2849.56	490.654	4543.6	402.497	18848	458.246	1388.22	2473.05	467.053	13.7141	0.0243127	0.146831	0.376246
257	5.00951	129.02	129.02		472.952	497.125	453.931	476.207	439.018	425.476	458.727	467.451	474.868	480.177	487.589	464.82	448.06	475.765	466.688	416.797	491.144	496.427	402.501	481.521	493.81	437.837	441.467	487.252	438.09	404.249	410.591	404.861	465.715	460.546	453.684	407.726	467.847	19.8892	0.988901	0.71391	0.859305
258	5.03202	850.234	803.226		86517.8	101294	103816	97713	101261	420.582	475.524	495.378	2424.28	482.281	437.284	405.161	455.158	13809.5	12419.6	453.977	35782.2	416340	451378	630424	430478	655447	628567	210212	408893	520198	825023	401681	789.221	10554.3	483549	613352	98120.5	6118.24	13.373	0.115822	0.335688
259	7.18814	446.139	445.135		453.983	485.513	434.557	475.554	404.075	96267.3	32654	474.018	486.086	16447.5	14766.7	6512.91	2882.79	488.655	2374.61	2701.57	8497.98	464.366	489.883	432.778	4940.73	495.942	477.461	499.843	3742.21	469.884	9842.22	484.348	26849.3	3909.75	1334.79	5163.29	450.736	29.2403	0.145619	0.350685	0.584095
260	7.21058	418.144	417.141		7782.39	490.391	466.594	442.071	466.354	23791.9	42391	24234.4	12287.5	9460.79	10161.5	36388.1	39019.6	9047.66	17751	10266.9	18186.1	463.763	473.992	479.464	402.337	476.322	419.929	470.754	458.483	417.539	408.64	484.753	20387.9	21776.6	451.398	446.696	1929.56	2926.45	1.06812	0.856587	0.935752
261	5.12223	376.097	329.088		116529	116042	113683	112398	117031	437155	216233	115923	124330	94326.4	113552	114497	627103	211227	158820	225871	357501	203299	171042	77942.9	109527	148916	268685	265846	123036	150623	99688.7	88065.9	183587	282503	168769	93877.3	115137	1786.48	1.5388	0.233826	0.481352
262	5.1899	399.151	399.151		376028	339320	330287	338011	340176	29098.4	3.06192e+06	1.43244e+06	15622.4	757260	3325.66	3.7751e+06	40092.8	12098	2.73964e+06	2.44379e+06	13753.4	430.967	339696	429.166	246945	437.025	409.144	63555.4	490021	487.661	4268.3	230802	883278	1.50408e+06	126935	117535	344764	16020.5	1.70284	0.724385	0.864656
263	5.21243	680.139	658.156		22798.1	13039.9	6602.34	9615.19	23924.8	427.526	467.699	438.941	481.519	2304.62	465.226	438.667	466.225	171815	168177	451.929	4669.49	474.739	481.965	415.757	8367.25	444.335	494.146	412.24	475.646	464.014	401.847	494.718	764.255	57669.7	1336.68	448.283	15196.1	6980.39	75.4588	0.116903	0.338438
264	7.25567	639.157	911.211		444.722	436.775	425.277	3441.94	408.589	485.09	404.707	408.354	416.301	415.027	461.634	441.257	478.749	454.554	469.091	419.287	465.511	428.245	2237.86	443.829	449.749	447.213	2016.87	3932.73	6935.51	4683.66	48664.8	41404.6	431.852	454.741	2397.3	45034.7	1031.46	1205.3	1.053	0.175977	0.403587
265	7.25567	889.253	887.246		100824	102096	102707	100122	104279	8961.52	5641.86	41329.3	55898.7	26074.5	25428	24018.3	17683.5	139468	79351.9	120075	117095	8353.28	16927.2	30290.3	2116.81	9043.99	80439.4	113836	148377	183027	77729.2	67038.3	27222.3	82948.7	65823.4	72383.7	102006	1456.88	3.04708	0.0541488	0.207837
266	7.25567	195.051	357.083		24653.9	25808	22546.3	21596.2	27666.2	70953.6	68516.4	110936	103243	105767	106720	11617.9	11884.3	27483.5	31357.8	30023.6	36973.1	55014.7	48136.8	55715.9	33182.2	70135.8	35660.4	28561.9	52494.7	44345.5	96577.2	41135.7	94355.9	24890	47027.5	68856.5	24454.1	2190.79	0.263789	0.000105179	0.00136946
267	5.25752	219.107	218.104		60334.7	58349.6	59607.9	55201.9	58843.2	21617.3	12667.3	49749.7	62662.3	37431.9	25052.6	42715.1	42165.6	382831	316752	45203.9	27543	177243	270386	67224.2	305665	235137	174840	75336.9	198585	232092	124731	147979	34863.5	142869	192946	136355	58467.5	1766.69	4.09794	0.0952511	0.295071
268	7.30076	771.318	770.314		419.436	484.26	410.095	498.756	435.03	496.448	420.226	484.003	416.324	466.436	402.435	460.26	410.139	460.816	401.156	429.873	495.671	30870.2	100908	447.99	38777.4	121212	114341	49284.6	38510.9	23206.6	400.01	459.145	447.645	442.986	57506.5	429.578	449.515	35.4976	0.989591	0.843047	0.928873
269	5.34774	615.268	307.13	unknown	225804	190022	175319	166370	177296	421.709	432.783	412.09	486.776	459.825	440.878	32953.7	408565	22768.3	10641.4	281723	522702	122600	416449	5249.11	421.882	451.097	6986.45	486.873	10221.9	453.747	160763	279998	442.344	213226	62591.1	220380	186962	20837.9	482.036	1.61576e-05	0.000265668
270	7.32335	371.099	414.178		454.915	491.856	434.004	482.03	415.988	407.296	471.831	437.457	425.341	472.322	466.67	440.843	482.586	419.582	446.515	479.629	464.021	401.469	473.522	472.546	459.297	431.711	423.578	411.304	410.709	421.228	6299.83	15128.6	446.819	455.529	433.929	10714.2	455.759	28.4565	1.01949	0.570943	0.752167
271	7.39096	355.067	355.067		150155	139436	134265	125437	136031	129910	114663	109755	163120	198383	278837	267657	168240	376783	136955	418525	303482	39449.5	37059.4	490614	279767	275869	186864	409545	151374	303824	114016	57575.7	165778	278607	241596	85796	137065	8013.45	1.6806	0.0583247	0.216145
272	5.43792	910.284	820.289		18915.4	12809.9	12228.4	10331.8	10130.3	5051.97	4099.58	14801.5	12967.3	16741.8	9724.91	13006	16326.4	9211.69	23106.5	16983.7	8764.69	67059.3	54897.4	82944.5	45208.6	91545	40062.9	13017.2	71656.7	44540.9	38613.5	36856.2	10564.5	14566.5	56770.3	37734.9	12883.2	3190.9	1.37881	0.200094	0.436059
273	5.46051	357.103	355.107		53401.8	50609.7	42024.8	45504.7	46857	10985.5	14364.6	443.293	3112.72	4097.93	2479.44	27591	30719.7	107017	154768	8586.57	22282.2	11995.6	14442.2	2726.99	34705.2	10516.2	8096.45	12149.6	16456.4	9679.16	3650.56	4228.17	5913.92	58494	13418.6	3939.37	47679.6	3967.68	9.8909	0.00580073	0.0421498
274	5.46051	536.175	367.125		470.549	457.307	431.965	471.839	455.429	3190.74	2775.11	5369.74	496.481	413.728	419.384	7172.33	2000.71	6371.86	16585.2	3880.85	3239.76	6243.45	2198.99	439.281	445.385	400.461	441.886	2725.12	14334.3	11653.3	494.349	424.811	2110.86	6541.79	4320.24	459.58	457.418	14.3682	3.09911	0.0322065	0.145954
275	7.41354	96.9603	96.9603		2752.07	435.379	410.674	412.615	2279.81	419.114	415.397	4654.06	4703.78	136070	199385	6208.07	405.121	416.008	488.887	2323.55	4683.89	458.534	4931.46	443.792	480.935	436.569	417.791	473.976	401.238	433.229	428.095	453.008	57607.8	2420.92	941.947	440.552	1258.11	1037.85	0.0420242	0.207277	0.447907
276	5.5169	372.066	371.062		2.14239e+06	2.19447e+06	2.35943e+06	2.33421e+06	2.54026e+06	1.57107e+06	1.50369e+06	1.61781e+06	1.72169e+06	2.12178e+06	2.30112e+06	1.25013e+06	1.23134e+06	680826	667083	1.49828e+06	1.46031e+06	654165	694097	1.41409e+06	1.46869e+06	1.51159e+06	1.58016e+06	1.66765e+06	1.33084e+06	1.3539e+06	2.06724e+06	1.83055e+06	1.80619e+06	1.13133e+06	1.29724e+06	1.9489e+06	2.31415e+06	139573	0.626361	0.0123367	0.0748074
277	7.45865	433.099	343.104		332766	324308	318157	321813	329997	883181	640095	636678	490132	288827	319209	176529	922500	141691	162484	417295	812847	595599	705552	377921	448516	528760	942618	688403	366773	480089	381685	365414	543020	438891	570470	373549	325408	5327.71	0.808241	0.297356	0.554704
278	5.5169	132.039	131.035		7194.41	7021.43	4368.14	6323.57	5792.71	10945.2	7393.23	19112.9	18072	12277.3	6920.03	24327	16665.3	47612.1	54178.3	37569.6	18888.2	43616.8	44742.1	14060.8	24120.2	24786.3	19657.6	26097.5	23480	15394.9	9524.62	16959.6	12453.4	33206.8	26217.4	13242.1	6140.05	1018.09	2.66647	0.00496513	0.0368726
279	7.45865	492.145	491.141		9902.83	10166.2	10726.7	9311.48	10940.4	441.29	414.8	3867.11	4013.21	416.49	451.738	4039.05	4350.13	13246.2	27092.3	487.358	3294.65	2305.76	442.808	2785.79	78348.8	3964.51	2367.38	2729.14	48650.1	17861.7	128313	30825.4	1600.77	8751.61	17717.3	79569.3	10209.5	583.805	5.46711	0.0481892	0.191339
280	7.48116	645.168	661.141		418.215	457.627	485.883	443.278	490.388	424.641	424.288	7773.97	9050.93	455.241	452.249	472.593	449.702	418.67	460.795	467.106	480.461	203664	150759	456.611	3246.21	4991.11	4319	3031.45	30082.5	21661.9	5466.36	3951.13	3096.89	458.221	46912.4	4708.75	459.078	26.9085	0.147962	0.1616	0.387026
281	5.5169	697.203	697.203		490.075	401.995	424.536	413.472	479.254	13600.4	12657.8	401.918	432.008	404.35	463.766	451.861	457.132	441.039	471.439	497.525	486.324	422.816	413.991	454.681	446.729	476.659	411.338	444.133	454.403	476.211	491.077	465.043	4660.04	467.553	444.551	478.06	441.866	35.8279	0.100332	0.1781	0.406466
282	5.52805	734.252	734.252		401.771	475.843	491.022	492.317	408.996	453.996	495.662	417.388	406.98	492.035	436.675	412.28	487.694	4158.93	2418.01	404.453	424.279	16845.6	28696.5	13809.3	26413	27902	6629.15	2974.78	18031.2	8449.06	465.239	2053.12	450.456	1384.27	16639	1259.18	453.99	40.1722	3.07305	0.176225	0.403587
283	7.50375	337.114	337.114		431.436	417.368	445.702	417.642	427.145	8410.32	6924.92	7942.03	7395.2	7568.2	5155.16	493.147	8129.21	12641.6	18899.8	494.399	5594.22	1968.52	3594.52	9027.88	4551.66	9156.01	3421.2	400.606	19118.3	23030.7	6606.76	3925.28	7232.64	7708.72	8252.16	5266.02	427.859	10.4511	1.06582	0.348316	0.583903
284	5.52805	687.142	687.142		454.352	439.459	440.952	425.378	452.504	429.113	474.749	484.691	460.404	419.313	408.939	442.286	441.433	415.099	475.957	431.493	409.019	457.122	490.759	484.19	2249.98	4312.62	459.864	445.91	6140.74	475.792	21103.4	12976.3	446.201	435.881	1724.11	17039.9	442.529	10.4439	0.976871	0.546608	0.734057
285	7.52626	834.268	737.251		421.399	2423.04	2649.81	2947.16	2501.14	461.107	201394	71996.9	410.623	155108	405.178	32451.8	422.692	466.654	4667.28	10344.6	466.456	486.161	413.631	435.673	411.439	483.324	459.198	479.001	404.342	419.264	477.857	2085.93	71629.3	8136.59	443.559	1281.89	2188.51	901.529	0.113593	0.449512	0.655113
286	7.54894	505.157	475.146		23545.8	22876.4	25467.8	23372.2	20948.9	376029	148421	82143.3	129934	86323.9	136514	25157.2	36962.9	3279.02	6388.03	8870.66	37217.8	4155.95	3177.61	3699.16	432.324	2837.58	474.742	448.162	7758.1	4554.64	3490.8	3185.56	159894	19645.9	3059.81	3338.18	23242.2	1446.05	0.122868	0.000610578	0.0066666
287	5.59582	127.004	127.004		428.054	432.758	418.691	473.383	451.631	494.964	464.573	406.649	2798.8	3388.39	437.913	3704.56	426.964	16442.1	17012.7	419.011	437.957	471.52	487.492	436.322	3946.16	419.382	441.545	3758.25	2506.49	11239.5	482.973	493.31	1331.88	6407.21	2634.08	488.141	440.903	19.4673	4.81065	0.317615	0.567327
288	5.66335	852.304	850.299		18467.9	26097.1	28269.8	26845	24031.3	24985.7	12193	18840.5	12808.1	27993.1	17440.5	14741.8	35666.9	19424.8	18971.7	30162.9	20039.9	126971	193170	100081	75804.1	181823	71425.9	28343.1	151721	62535.4	105872	170062	19043.5	23168	110208	137967	24742.2	3422.68	1.21658	0.330017	0.575519
289	5.66335	154.999	157.014		423.44	458.433	4333.73	7988.9	23896.8	446.325	424.408	442.233	5645.51	63657.1	24935.5	417.346	498.055	488.013	66962.2	469.412	431.948	497.833	498.699	2721.25	423.925	10460.5	6795.28	73850.5	451.657	17636.6	435.787	7701.67	15925.2	11544.5	12592.9	4068.73	7420.27	8703.45	0.724921	0.41641	0.631638
290	5.68595	805.297	804.294		2451.76	3802.3	2925.69	2941.52	3438.2	11773.1	16623.1	29079	14534.3	4140.68	2374.58	22825.8	10278.2	6881.35	29982	4063.51	404.142	408.637	495.804	13171	19830.6	15959.2	436.605	13888.1	8601.93	7127.71	45900.2	36331.8	13087.5	12405.8	8879.95	41116	3111.89	465.322	0.947917	0.612271	0.786811
291	7.59394	723.272	267.109		2866.03	2770.12	498.01	480.411	471.084	407.224	8695.48	2231.09	499.823	2798.8	406.921	29739.8	423.448	479.82	15406.3	42410.9	492.535	455.441	3349.23	454.784	2201.16	478.311	462.858	408.851	494.737	415.152	476.529	5022.04	2506.56	14825.5	968.948	2749.28	1417.13	1144.3	5.91467	0.359996	0.591919
292	5.73104	430.136	386.146		2532.07	2654.66	2437.76	2267.07	2725.39	3467.56	5840.25	3066.77	488.934	437.302	481.048	31227.8	6668.24	25507.4	34088.9	9155.99	2317.05	21910.5	6811.59	480.386	40205.4	7326.49	8850.44	18607.3	9008.87	9738.79	2192.57	415.36	2296.98	18160.9	13660	1303.97	2523.39	161.952	7.90643	0.00676504	0.0478026
293	7.59394	338.097	337.094		24579.2	24382.8	24293.2	25609.9	25328.4	466.007	427.088	430.865	497.323	451.472	485.669	484.316	468.003	203992	184868	458.643	486.301	10286.7	4249.94	5294.8	7752.99	9938.06	3168.34	3712.62	17577.8	17227.1	8382.69	8262.51	459.737	65126.3	8800.93	8322.6	24838.7	530.537	141.66	0.139277	0.368837
294	5.73104	300.081	299.077		54239.8	56567.2	53158.8	51690.8	52288.5	11707.4	8286.98	4228.36	5556.42	15921.8	3131.56	10379.3	8667.14	36834.1	34454.2	12742.6	11688.5	7434.36	4074.51	10132.2	14371.4	20777.4	13454.3	8846.79	4495.36	5156.41	8460.68	6075.53	8138.76	19127.7	9860.31	7268.11	53589	1718.91	2.35019	0.0435706	0.179388
295	7.59394	294.432	294.432		499.563	416.549	495.525	470.798	400.772	456.637	421.745	452.969	414.888	482.719	426.025	484.066	437.212	487.851	481.142	416.182	430.124	16959.7	12653.2	438.49	415.621	2059.98	484	474.792	472.72	478.468	3804.13	6834.15	442.497	456.096	3826.32	5319.14	456.641	40.7023	1.03073	0.443761	0.651351
296	7.61645	461.167	461.167		31693.9	29427.5	30144.9	27956.8	29192.2	23676.8	21717.7	20675.7	24153.5	16460.4	20271.3	15023	40342.2	39721.6	35712.1	19113.3	34165.4	7882.38	9659.1	43205.6	24213	18621	31390.4	19463.2	26150.1	33052.6	22459.6	14270.4	21159.2	30679.6	23737.5	18365	29683.1	1228.25	1.44994	0.113669	0.333214
297	7.63905	740.213	739.21		9708.51	10326.9	7457.52	9262.09	9793.99	145910	150722	24481.5	31169.7	23009	31759.4	7402.38	5576.53	18121.5	3566.21	441.029	17900.8	4146.82	3272.92	4198.52	450.191	3830.67	3536.38	497.395	3281.87	8444.85	4757.26	3390.23	67841.9	8834.75	3517.74	4073.75	9309.8	986.01	0.130226	0.00777872	0.0534917
298	5.77623	609.146	627.157		420.698	428.424	468.429	433.549	466.408	486.497	461.36	4177.43	50261.7	431.294	443.58	447.586	492.401	432.359	428.589	433.375	498.177	36414.6	47311	140511	22981.9	33257	53072.3	499.852	39413	90481.1	39986.7	20164.4	9376.98	455.414	51549.1	30075.5	443.501	19.9621	0.0485673	0.178275	0.406466
299	5.79866	584.28	291.135	unknown	37611.3	33378.7	36637.9	33475.8	36922.3	451.84	423.955	465.186	439.442	475.207	432.156	36371.4	345756	28132.1	13209.7	513562	702004	19225.7	28452.8	412.945	452.874	475.702	450.503	432.024	476.612	477.116	15922.3	32421.6	447.965	273173	5650.7	24171.9	35605.2	1806.51	609.808	1.39005e-05	0.000234948
300	7.66157	691.336	691.336		412.955	491.164	437.668	458.244	496.529	13219.2	88843.7	478.02	477.844	492.696	454.343	485.728	110222	486.183	475.367	25517.7	466.699	452.708	417.103	483.585	477.747	464.471	494.845	465.867	435.674	482.821	434.718	490.363	17327.6	22942.3	463.869	462.54	459.312	31.6803	1.32403	0.915601	0.968061
301	7.69822	448.191	357.119		438.952	441.709	439.351	499.574	404.344	480.259	430.862	2700.49	2785.33	414.82	477.607	433.984	406.603	6015.5	8381.72	432.22	457.108	493.891	447.258	5826.27	428.682	463.937	438.244	495.375	409.768	488.501	5594.66	490.787	1214.9	2687.85	1054.66	3042.72	444.786	30.6933	2.21242	0.689127	0.842667
302	5.82123	334.123	333.119		499.198	449.971	472.053	467.024	424.7	3334.52	5308.29	3487.03	462.571	5286.5	2547.19	16889.5	45520.1	6930.49	6933.46	2892.82	5773.75	15305.9	16063.5	2930.69	2959.17	4754.68	16345.8	17349	4168.39	1970.79	10338.6	12233.4	3404.35	14156.7	9094.21	11286	462.589	24.675	4.15841	0.046221	0.187289
303	5.82123	455.05	96.9603		418.102	3115.63	4368.96	5555.49	401.642	6417.89	469.444	6292.58	7757.1	100568	144527	403.178	459.674	7195.82	450.135	447.363	463.93	490.485	2789.85	2108.79	5283.42	424.048	432.046	488.538	8982.49	6823.55	3484.95	470.261	44338.7	1570.02	3091.47	1977.61	2771.97	2077.29	0.0354096	0.0175525	0.0951844
304	7.73098	131.353	640.161		3462.01	490.452	466.505	494.815	464.555	478.52	467.729	424.963	416.901	496.877	467.282	416.306	455.1	3768.42	411.346	488.364	4555.28	464.84	2342.44	406.157	22090.3	2390.5	475.584	454.069	4506.14	4736.47	30831.4	14686.9	458.712	1682.47	4207.38	22759.1	1075.67	1193.23	3.66781	0.164935	0.391065
305	7.74688	815.471	815.471		433.26	453.293	34223.5	495.842	444.534	25373.1	440.379	495.685	452.017	496.628	405.134	455.263	419.783	437.165	430.299	493.14	457.325	62883.7	444.349	442.43	478.325	471.067	404.618	477.481	494.078	437.195	402.972	405.977	4610.5	448.829	7392.58	404.475	7210.08	13506.7	0.0973494	0.329053	0.575519
306	7.77868	661.178	307.083	C15H16O7	56173.5	61301.8	47092.6	48983.2	53652.7	87259.3	92395.4	110301	107641	85883.2	104403	80664	51535.8	51683.1	50017.2	83911.5	70698.1	106363	97872.9	82078.7	77890.2	105904	91463.6	74134.6	81257	80028.4	95954	59676.8	97980.4	64751.6	88554.7	77815.4	53440.8	5088.75	0.660863	0.00247666	0.0207602
307	5.90983	306.165	677.232		447.925	471.964	428.822	459.53	456.159	2120.86	7235.06	2619.84	2179.08	2995.24	428.179	409.089	417.566	7633.98	27182.5	465.095	489.861	414.985	470.825	433.073	410.98	414.001	27260.3	44952.2	402.13	403.057	421.596	460.487	2929.71	6099.67	8351.27	441.042	452.88	14.3004	2.08201	0.612988	0.787022
308	7.77868	739.173	739.173		42818.9	48040.7	52472	55753	68149.2	81444.1	76410.3	40848.3	38199.7	36902.2	49793.5	64876.1	80155.6	12179.4	20403.8	95017.5	68190.9	5686.09	8436.17	22546.4	17686.5	24337	28460.1	44224.8	19973.3	26786.8	39442.5	28771.3	53933	56803.9	22015.2	34106.9	53446.7	8539.39	1.05323	0.741673	0.875064
309	5.92966	190.081	147.067		411.48	3686.45	472.342	466.848	435.282	7892.18	6661.05	7295.25	10828.8	12154.9	8133.52	4002.93	2702.05	6208.2	3456.08	3856.8	483.288	452.032	2690.97	2918.4	5394.22	481.866	2836.38	2777.51	471.432	433.586	3196.17	484.64	8827.62	3451.56	2050.71	1840.4	1094.48	1296.17	0.390995	0.012706	0.0761468
310	7.79476	692.193	337.093		20927.8	23455	17014.9	19208.9	20393.7	439.526	483.483	16688.6	12442.4	13555.7	3955.67	426.473	437.393	199927	144310	488.206	427.005	38204.8	13258.3	3110.87	435.23	14524.7	2843.51	3579.98	20237.3	19281.7	3476.62	2570.19	7927.55	57669.4	12830.7	3023.4	20200.1	2111.37	7.27456	0.932403	0.974181
311	7.81122	1000.43	999.423		2134.49	476.135	463.883	439.462	3810.67	35077.9	3665.52	49611.9	28344.3	31434.2	435.617	437.931	22504.4	22047.1	14975.4	43943.8	143562	464.989	482.714	425.641	450.282	469.879	484.369	493.464	441.647	407.014	495.736	408.466	24761.6	41245.1	457.778	452.101	1464.93	1340.31	1.66569	0.75496	0.884235
312	5.96802	1159.26	833.2		431.632	400.083	465.839	435.638	487.186	430.235	447.547	454.476	471.221	424.193	457.228	487.06	456.8	410.679	449.964	446.055	421.159	4331.94	6592.91	423.236	2383.19	3165.17	22128.3	15862.3	403.487	422.842	449.657	435.824	447.483	445.286	6190.38	442.741	444.075	29.9783	0.99509	0.847993	0.930063
313	7.82796	751.267	471.172		4453.53	4529.88	4590.2	4876.73	4761.74	425.632	422.453	471.902	496.075	485.975	426.661	3665.56	6675.21	4653.35	6627.98	5414.93	3264.98	489.049	445.224	482.117	2510.94	8560.2	57899.9	35320	417.765	471.972	405.235	404.492	454.783	5050.34	11844.1	404.863	4642.42	155.057	11.1049	3.82374e-09	2.33521e-07
314	6.00617	409.045	409.045		408.424	499.604	487.919	495.941	461.18	487.838	458.746	494.85	459.157	443.145	481.558	467.157	467.471	496.329	487.824	408.898	492.758	401.724	412.023	473.423	458.314	426.951	448.983	416.202	456.351	490.248	414.12	424.814	470.882	470.073	442.691	419.467	470.614	33.8762	0.998281	0.930595	0.974181
315	6.02504	743.132	371.062		6.55109e+06	6.33492e+06	6.14971e+06	5.65582e+06	6.07724e+06	2.81173e+06	2.36092e+06	2.48286e+06	2.82477e+06	3.45033e+06	4.26507e+06	2.13213e+06	1.98946e+06	1.71406e+06	1.26768e+06	3.03547e+06	3.26471e+06	1.35337e+06	1.03325e+06	2.76637e+06	3.58187e+06	3.09903e+06	3.18897e+06	2.95269e+06	2.24378e+06	2.13545e+06	4.29518e+06	3.64349e+06	3.03261e+06	2.23392e+06	2.48387e+06	3.96933e+06	6.15376e+06	298162	0.736631	0.0772568	0.255037
316	7.8452	529.157	529.157		66119.7	68634.2	66633.8	63488	67883.5	65687.2	83559.7	104590	78078.5	30855.2	30276.5	32976.9	30689.1	30102.6	59151.1	102119	63152	14715.7	22886.4	6486.46	23649	11819.5	8390.44	12182.5	18084.2	16321.4	37683.6	25345.1	65507.8	53031.8	14948.4	31514.4	66551.8	1771.45	0.809549	0.488827	0.688557
317	6.02504	841.099	469.03		30610	25099.1	20939.7	2469.37	2559.63	25200.7	466.316	74448.5	103827	330498	515757	19933.6	19463.4	457.144	417.947	12999.5	63037.6	463.095	4127.34	57105.3	414.129	8399.88	8169.19	429.41	431.185	450.804	10595.7	8601.15	175033	19384.9	8887.81	9598.44	16335.6	11694.5	0.11075	0.155424	0.381041
318	7.86356	401.182	447.188		482.473	424.374	410.902	464.649	438.94	454.081	484.195	481.274	417.049	491.634	463.194	420	481.442	489.401	424.008	427.567	408.825	473.794	2145.25	2301.96	459.741	426.903	403.026	430.725	433.222	466.041	16901.4	3003.74	465.238	441.874	837.851	9952.58	444.267	26.1245	0.94978	0.216577	0.461216
319	7.90585	686.181	685.178		2588.03	3256.89	2607.98	2415.12	2750.5	3845.95	466.552	38239.9	42609.3	22210.6	17360.4	470.305	480.829	14736.6	2893.96	445.3	2087.34	37034.3	24483.2	37219.8	3415.56	12713.4	424.113	448.425	36365.6	39196.2	4041.66	8819.36	20788.8	3519.06	21255.6	6430.51	2723.71	287.065	0.169277	0.0577159	0.215176
320	6.04383	693.217	693.217		476.905	418.81	427.482	442.851	492.768	2444.37	452.704	2826.31	425.712	415.666	446.14	3999.85	25655.9	431.686	482.591	12357.4	29832.3	478.956	455.618	492.658	2516.21	418.068	487.243	4018.74	486.16	425.059	410.859	432.35	1168.48	12126.6	1086.52	421.605	451.763	28.5251	10.3781	0.0736363	0.2478
321	7.90585	822.218	137.025		5760	7031.27	9974.84	7931.45	6627.46	14216.8	21199.4	12424.1	7327.35	3198.75	6354.51	4024.15	11818.2	9945.86	12095.8	8599.8	4195.21	4898.15	3792.33	8837.23	132292	7521.09	5976.86	5433.77	21575.9	31565.4	43378.5	23562.6	10786.8	8446.5	24654.8	33470.6	7465	1436.21	0.783039	0.639795	0.804843
322	7.9728	458.049	451.056		16862.7	16301.9	12844.5	4402.18	16263	21115.3	19123.8	23644.6	26804.8	526346	913542	36840.7	36102.3	10211.9	9769.01	12023.3	20936.2	15409.5	22073.6	21303.8	10235.6	9988.54	8834.78	12586.1	14193.5	14160.9	13284.5	10974.8	255096	20980.6	14309.6	12129.7	13334.8	4687.35	0.0822457	0.105682	0.316408
323	6.08067	342.092	341.088		346334	331758	330949	343849	330175	883767	699842	402580	328786	436520	223181	314479	71211.5	340389	676470	390238	600618	1.24339e+06	989857	423061	1.04593e+06	1.07819e+06	830979	2.70031e+06	377775	249088	27313.3	25839.2	495779	398901	993176	26576.3	336613	6985.07	0.804594	0.436185	0.644478
324	7.9933	1061.28	707.183	C32H36O18: methyl flavonoid-glycoside	442329	463797	438474	486977	508765	469.668	2434.91	2992.68	3451.03	2937	3205.45	2027.7	440.452	953212	860370	147559	211171	2.41162e+06	2.01311e+06	489507	457234	936327	431134	390082	1.68491e+06	966455	370180	433758	2581.79	362463	1.08671e+06	401969	468069	26722.1	140.392	0.0410999	0.174438
325	6.11853	397.172	443.177		3062.72	2923.68	2650.29	2560.09	2401.32	8703.38	2940.59	13272.1	24029.6	6508.75	15987.5	471.331	4213.59	8693.05	8094.6	10398.2	25380	28565.5	17803.4	3559.71	16057.6	40741.9	36905.7	9240.77	15512.8	36248.2	36543.6	9863.65	11907	9541.79	22737.3	23203.6	2719.62	241.216	0.801361	0.427049	0.636711
326	7.9933	166.027	365.135		440.781	438.736	447.444	496.202	494.028	12643.9	10783.6	5020.46	412.251	416.287	485.579	450.026	17070	458.277	471.461	4758.24	4332.15	437.499	427.337	423.541	1949.75	416.049	451.878	471.946	455.834	411.28	440.739	469.47	4960.34	4590.03	605.012	455.104	463.438	26.0329	0.925346	0.929441	0.974181
327	8.01361	1075.29	722.202		482.31	472.208	444.234	451.163	404.951	5308.47	4362.76	83905.9	42560.2	10563.9	5366.27	438.058	488.746	4029.21	3644.48	2320.68	477.193	11328.6	8566.1	492.906	435.432	3904.12	400.96	482.778	3147.94	3993.2	476.927	461.819	25344.6	1899.73	3639.11	469.373	450.973	26.8195	0.074956	0.00567627	0.041599
328	6.13829	530.16	529.157		9287.26	8858.6	11100.3	8547.7	8778.98	20569.4	22512.1	68361.5	50792.4	18111	15635.3	8874.71	12833.9	4205.61	8047.24	30481.2	24573	3324.11	7013.13	2249.25	5839.7	4428.35	4358.21	3098.52	5496.58	6669.07	9957.15	5848.23	32663.6	14835.9	4719.66	7902.69	9314.58	924.404	0.454204	0.0557889	0.210793
329	8.07783	745.257	699.251		4007.15	3776.98	3766.06	3914.88	3759.12	2857.29	2565.61	9242.45	9523.37	3462.48	2973.36	446.81	2754.11	10514.3	8817.38	3970.44	8596.5	442.879	2188.6	403.972	405.4	493.13	468.171	498.949	2700.53	2591.4	7089.15	3378.15	5104.09	5849.92	1132.56	5233.65	3844.84	99.4068	1.14612	0.873577	0.942219
330	8.10032	406.166	406.166		470.816	459.504	459.881	423.354	464.457	486.603	429.647	434.01	470.537	444.899	411.821	432.404	467.522	485.476	450.829	463.29	477.366	432.676	457.641	422.779	471.287	488.807	490.974	409.408	477.482	463.262	431.396	464.071	446.253	462.815	457.146	447.733	455.602	16.6333	1.03711	0.246847	0.500523
331	6.18737	687.215	343.104		406.286	499.716	463.874	489.907	447.78	894084	931871	467.383	493.926	65191.6	69762.8	93992.8	593149	15076.2	28830.6	438351	295495	434.019	427.955	461.489	496.871	488.823	421.411	422.727	448.08	9868.85	461.934	459.197	326979	244149	1496.69	460.566	461.513	33.196	0.746682	0.39364	0.614913
332	8.12283	346.069	345.065		40170.7	43232.1	43764.6	42597.1	44511	447.311	470.923	459.252	488.831	6662.78	10227.3	448.959	464.888	18560.9	427.51	461.892	417.808	9741.39	13603.6	3850.72	3036.31	5961.48	20200.8	493.61	2990.09	3145.49	7545.05	6803.43	3126.06	3463.66	7002.6	7174.24	42855.1	1482.18	1.10799	0.66758	0.826819
333	8.14542	611.152	609.147		29656.5	29095.3	28805.5	29262.9	29173.6	10805.1	7020.04	22907.6	28008.8	28717.9	30666.3	23132.4	16341.3	69089.9	45510.1	29181.1	30026	6064.43	10880.3	37511.7	9809.66	24568.6	75842	131586	48438.6	76114.2	68812.7	40583.9	21354.3	35546.8	46757.2	54698.3	29198.8	275.535	1.66462	0.133457	0.364593
334	6.18737	725.157	725.157		559171	526232	490058	443339	482754	433.556	430.31	15088.4	8650.14	15403.6	10339.7	5415.66	436.228	193728	104196	2513.45	3898.44	37799.3	31675.3	85084.4	56121.1	63740.7	42300.6	10744.5	74147.8	66161.8	267416	308214	8390.95	51698	51975	287815	500311	39485.5	6.16116	0.515737	0.709171
335	8.14542	530.16	529.157		4677.14	4735.82	3874.17	3104.74	3990.61	3983.16	3404.69	49103	12107.3	5494.08	4818.73	19934.4	5522.95	9429.73	6725.54	30978.4	4269.13	6262.58	12814.9	450.285	7218.31	419.701	450.536	6724.61	6302.63	3040.47	4909.08	4710.67	13151.8	12810	4853.77	4809.88	4076.5	598.014	0.97401	0.647818	0.811128
336	6.21393	463.146	463.146		481.034	400.803	443.08	462.977	417.695	448.137	456.574	17393.6	495.563	493.966	490.979	435.617	410.611	442.565	3708.54	2428.94	450.952	462.085	3013.56	460.86	437.134	434.926	491.022	464.939	19834.4	462.502	460.274	3861.65	3296.46	1312.87	2895.72	2160.96	441.118	29.151	0.398266	0.949153	0.983514
337	8.21303	934.238	951.242		48277.7	50077.2	47858.1	51167.8	47963.5	421.985	496.093	29262.8	102462	462.988	4273.9	11550.3	404.601	26719.7	18649.8	439.614	8703.02	185281	266414	512679	108870	119840	228383	3709.22	274990	462561	98298.2	42099.8	22896.6	11077.8	240303	70199	49068.9	1321.81	0.48382	0.796324	0.905395
338	6.23126	805.204	488.24		470.005	402.218	477.538	432.532	417.973	414.899	439.664	481.12	474.047	415.249	442.898	435.256	415.638	487.962	433.645	452.822	446.18	22133.1	45540.5	6866.62	4159.29	2385.7	17759.7	459.287	3631.06	14698.6	419.598	408.45	444.646	445.251	13070.4	414.024	440.053	29.2501	1.00136	0.958923	0.987315
339	8.23563	1028.43	691.335		410.233	468.714	412.04	495.138	412.986	37177.6	42372.3	13208.6	435.225	5796.37	448.397	496.202	74591.5	492.294	444.651	48930.8	20406.4	490.306	496.964	452.783	483.737	432.309	499.708	476.513	496.241	482.931	463.681	445.162	16573.1	24227	479.055	454.421	439.822	35.3895	1.46182	0.895422	0.954993
340	8.25823	594.249	593.246		429.991	420.361	453.121	423.516	456.585	449.905	455.776	10650.7	8028.16	2033.83	445.803	4244.25	3663.86	25216.7	24392.7	2631.08	2619.17	2775.93	3253.13	411.605	10727	2883.07	3887.09	3918.84	4195.64	4665.9	8311.9	4799.83	3677.37	10461.3	4079.8	6555.87	436.715	15.1712	2.84478	0.0933259	0.290928
341	6.26509	448.154	447.151		492.812	498.338	438.026	464.992	494.576	6736.39	8160.16	33585.7	18454.1	456.476	454.2	2741.52	6561.02	451.83	471.393	4927.21	2508.68	478.315	3380.58	401.937	39131.7	2405.64	420.215	466.651	2461.13	455.683	3182.42	466.131	11307.8	2943.61	5511.31	1824.28	477.749	23.1285	0.260316	0.370104	0.596305
342	8.32581	422.161	404.15		53024.1	78385.7	104680	116660	119020	427.929	454.269	426.644	473.495	469.762	401.464	425.675	485.661	6908.66	2604.43	436.156	464.9	17174	477.031	13289.6	440.761	3599.98	456.46	479.062	450.326	409.084	491.778	425.057	442.261	1887.58	4086.25	458.418	94353.9	25202.1	4.26802	0.14645	0.376246
343	6.29888	1063.29	353.088		1.10972e+07	1.11482e+07	1.08082e+07	1.05039e+07	1.06281e+07	219212	170345	517530	362639	332798	184170	122058	63237.9	1.61272e+07	1.50146e+07	144720	160694	1.93229e+06	1.42039e+06	938136	1.16987e+06	1.83385e+06	1.03379e+06	723020	1.67676e+06	1.41323e+06	6.60032e+06	8.49665e+06	297782	5.27209e+06	1.34904e+06	7.54848e+06	1.08371e+07	252964	17.7045	0.483262	0.685265
344	6.29888	393.08	371.098		479.973	455.408	483.76	402.421	461.338	180923	131082	409.819	442.471	458.47	405.525	36816.9	496.626	426.081	19368.9	44942	2054.5	135263	112147	55778.4	301933	391818	152520	397778	467.137	492.797	499.31	492.918	52286.9	17350.8	172022	496.114	456.58	29.1315	0.331839	0.760015	0.887318
345	6.31556	469.03	469.03		409.839	443.421	406.108	472.987	498.48	427.08	487.971	472.043	12222.9	466490	685153	28332.1	10100.4	463.509	428.076	482.049	2544.07	4043.96	422.242	11484.5	482.762	443.841	411.339	444.788	402.994	412.904	417.356	460.87	194209	7058.35	2061.04	439.113	446.167	35.7433	0.0363442	0.391597	0.61359
346	8.3924	769.257	769.257		24061.5	25405.7	23268.1	22127.7	23414.2	5249.62	7894.22	6632.61	6876.2	4215.6	5738.79	469.383	443.506	46265.8	83369.2	4303.09	6348.26	469.946	439.123	10918.7	4165.89	4090.33	6065.89	4117.17	6602.78	10869	17942	17933	6101.17	23533.2	5304.31	17937.5	23655.4	1074.29	3.85716	0.895225	0.954993
347	8.4137	833.273	431.12		7395.02	7318.57	6689.29	1949.83	6753.65	56096.6	41306.9	53131	38359	175713	325740	33638.6	35975.1	5019.47	6527.17	16456.3	42232.3	18993.9	16876.5	20275.6	10702	7724.87	11438.9	6685.06	33130.5	24132.6	10779.3	3785.8	115058	23308.2	16662.2	7282.57	6021.27	2055.7	0.202578	0.0146711	0.0847556
348	6.33232	482.102	481.099		485.187	463.933	443.146	445.493	439.642	480.391	457.017	489.113	4700.75	492.637	422.791	427.154	470.097	495.456	403.724	412.779	470.12	20790.5	58973	44606	3041.43	14600.4	28520.7	484.531	20668	46947.1	8907.69	3307.72	1173.78	446.555	26514.6	6107.7	455.48	17.0686	0.38044	0.288456	0.545753
349	8.43631	455.114	463.146		66440.4	70274.4	63941.6	62262.3	60523.6	60095.6	61480.7	403563	600591	280344	270485	331630	178987	175915	144642	240498	166923	280847	244705	269178	284297	373562	212335	157398	449663	462154	286264	254609	279427	206432	303793	270436	64688.4	3407.69	0.738772	0.964713	0.987476
350	8.45881	515.188	513.183	unknown	23010.1	25101.8	22166.7	19579.8	20556	487.943	437.87	427.344	468.063	436.349	454.284	214689	198978	53359.3	71869.7	253538	135486	442.075	433.179	468.019	4628.27	10746.4	5299.77	7147.06	471.796	410.942	2311.62	2396.13	451.975	154653	3338.61	2353.88	22082.9	1927.55	342.172	9.02976e-10	8.90821e-08
351	6.34931	327.112	613.288		433.509	471.959	486.509	422.2	476.864	455.506	428.924	410.407	463.049	419.553	414.321	3543.94	72505.1	486.554	497.449	62469.4	87391.4	432.41	2898.24	409.566	475.305	422.675	425.574	410.524	459.391	452.363	408.203	490.728	431.96	37815.6	709.561	449.465	458.208	25.4742	87.5444	0.0154586	0.0876351
352	8.48133	843.369	842.365		432.861	485.619	402.91	450.101	442.76	67734.4	38064.5	55432.8	5654.67	4643.32	2508.84	446.682	2344.9	479.782	2118.47	18389.3	11827.9	494.926	493.345	456.922	468.793	433.686	451.066	426.408	1980.8	480.734	456.771	435.888	29006.4	5934.52	631.854	446.329	442.85	26.7458	0.204593	0.0682939	0.236115
353	6.34931	549.147	503.141		2254.85	467.534	400.466	451.273	440.359	149671	167158	197210	171245	26108.7	14764.3	8565.22	6201.32	9847.21	10065.3	11444.9	8931.23	25995.6	27282.4	29218	8466.61	18018.3	17495.4	19504	32595.1	41190.2	9527.66	9807.38	121026	9175.87	24418.4	9667.52	802.897	726.316	0.0758172	0.000825176	0.0084663
354	8.52641	481.097	413.109		8095.41	7998.79	7970.8	8022.27	7664.68	59399.1	49629.4	158573	189652	143407	219111	117672	90268.9	8346.45	14105.7	53551.8	91089.7	84780.1	70105.5	315629	149648	135227	71401.8	53210.5	152496	206490	19716.9	16712.5	136629	62505.8	137665	18214.7	7950.39	148.719	0.457487	0.0772478	0.255037
355	6.40197	817.205	817.205		427.567	486.518	403.05	479.661	431.884	2196.26	448.38	412.184	422.947	496.606	419.156	461.623	459.811	440.473	421.373	481.794	400.002	5341.1	9789.27	483.689	2229.38	5710.11	104919	100512	2174.5	2956.1	477.851	492.547	732.589	444.179	26012.8	485.199	445.736	32.1191	0.606315	0.363674	0.593022
356	8.52641	312.125	433.144		479.163	2033.57	405.151	442.34	496.019	2265.47	413.962	483.159	495.452	424.094	409.258	7734.91	5680.53	74178.4	98690.9	5790.53	3666.77	21666.8	424.39	421.313	17005.6	8329.52	403.675	440.802	9932	4053.27	493.984	466.74	748.566	32623.7	6964.16	480.362	771.249	631.939	43.5816	0.000636812	0.00692128
357	8.549	476.157	476.157		480.976	475.341	427.898	478.76	478.39	11728.5	5518.66	415.495	2198.97	480.883	2194.02	474.637	489.629	495.72	403.225	433.075	408.589	483.981	421.868	436.96	9052.97	437.542	482.218	407.633	496.418	495.456	408.369	412.434	3756.08	450.813	1412.78	410.402	468.273	20.2671	0.120022	0.020057	0.105999
358	8.57152	415.161	469.193		2980.2	3363.62	2869.58	2830.21	3107.7	30448.7	16940.9	20469.8	28656	7634.71	6720.68	51965.3	61161.9	415.605	447.821	414.712	3456.43	479.747	428.273	449.928	449.252	455.845	442.106	410.832	497.775	491.528	3504.24	1971.49	18478.5	19643.6	456.143	2737.87	3030.26	192.6	1.06306	0.137476	0.36804
359	6.42165	203.02	203.02		420.608	410.844	439.045	423.529	452.97	440.246	402.891	467.752	493.679	486.617	426.64	458.49	478.238	471.142	455.834	480.309	424.851	490.407	429.112	492.615	483.285	488.741	411.318	412.13	482.978	484.243	493.52	413.955	452.971	461.477	463.87	453.737	429.399	14.864	1.01878	0.597903	0.77601
360	8.57152	518.139	517.135		405.879	401.686	493.069	451.039	477.987	491.215	478.665	18575.3	11130.5	14111.4	417.056	489.518	497.331	436.614	494.173	402.602	429.703	82454.3	30935.2	4023.76	31259.5	28034.7	13000.4	8249.74	26984.1	21949	462.544	460.795	7534.02	458.323	27432.3	461.67	445.932	36.9796	0.0608338	0.0492907	0.194809
361	6.48898	687.178	687.178		429.929	474.613	476.541	465.097	412.31	3490.8	455.286	5827.27	7095.93	27012.9	30960.3	186757	148636	2159.5	2040.19	15359.9	46851.7	453.732	477.225	476.671	498.924	481.109	2781.9	456.558	469.339	477.9	499.316	483.989	12473.7	66967.4	730.373	491.653	451.698	25.8733	5.36867	0.260424	0.515821
362	8.5941	383.062	299.078		479.806	453.118	405.213	470.437	440.389	417.436	499.906	499.979	462.339	446.618	440.96	499.688	453.959	444.356	430.946	476.188	451.153	410.424	421.392	424.777	9475.29	3808.19	2735.41	462.357	2421.54	415.28	27894.4	18929.5	461.206	459.381	2286.07	23412	449.793	26.1299	0.996043	0.936639	0.976617
363	6.48898	760.094	707.183	C32H36O18	471.723	437.842	498.01	439.728	436.526	98051.3	37046.3	630054	472467	324573	194625	44729.4	13841.5	434.791	405.701	26660	36411.5	732825	361588	426.629	128940	349729	107792	83844.1	468.879	158150	489.072	412.425	292803	20413.8	213751	450.749	456.766	24.425	0.0697187	0.00691926	0.0484915
364	8.66171	356.107	355.104		494802	492389	500323	488447	503423	822251	656207	748692	637101	4194.48	4601.26	268870	340391	293492	631519	370404	357822	153913	265013	422863	553349	191041	285955	429671	211622	299608	89378.9	78939.3	478841	377083	312560	84159.1	495877	5389.32	0.787491	0.367727	0.596305
365	6.51157	471.115	471.115		25704.2	23815.2	23485.1	24039.9	23764.5	33342.8	402.79	81119.8	106062	25019.2	23937.5	6992.53	415.914	27744.4	25359.2	475.249	429.447	11402	14879.9	106649	441.778	16763.1	12642.8	480.496	54019.6	48410.7	112191	127972	44980.7	10236.1	29521	120082	24161.8	791.196	0.227567	0.119715	0.344634
366	8.66171	356.071	355.068		463.535	418.664	480.936	498.564	433.034	433.551	408.033	427.283	493.151	27222.6	26381.9	403.023	438.951	420.743	443.725	413.437	442.452	468.25	406.379	428.939	488.682	426.154	468.998	485.116	422.704	423.214	443.161	453.704	9227.75	427.055	446.493	448.432	458.947	29.5578	0.0462795	0.137651	0.36804
367	6.55666	209.03	371.062		2882.89	2357.35	478.4	410.659	498.563	496.413	455.719	12282.1	16278.2	1.38735e+06	1.66554e+06	3837.82	3945.64	2601.15	2803.21	450.974	420.578	82024.6	132393	2330.26	402.709	410.13	236402	414.424	421.851	435.288	477.789	497.495	513734	2343.23	50581.5	487.642	1325.57	1070.38	0.00456117	0.126265	0.352732
368	8.68431	742.229	741.225		11817.2	11858	11993.2	11612.4	12238.8	6124.31	7407.83	10138	9423.17	423.303	439.395	3243.1	432.434	8421.01	6495.15	5743.53	4881.55	2970.69	2881.21	13316.5	16849	5267.3	6851.07	13292.7	11555.8	16992.1	434.487	8472.72	5659.34	4869.46	9997.37	4453.6	11903.9	207.219	0.86043	0.834866	0.926225
369	8.70682	773.288	773.288		11015.9	11034.3	10438.4	11104.1	10146.4	10386.3	4489.02	400.607	403.039	5702	5352.02	2089.9	491.469	458.657	409.638	9889.47	16485.4	42185.8	23060.2	3890.48	14306.2	32989.4	11572.1	6820.52	15212.6	3427.16	420.478	457.463	4455.5	4970.76	17051.6	438.971	10747.8	384.273	1.11565	0.718131	0.861959
370	8.70682	419.117	351.13		72208.8	77762.6	73115.4	71405.2	78331.8	50442.1	456.494	139767	151479	141956	437.773	79962.9	100471	485385	354757	100507	80378.9	475.762	462.679	110173	154205	183660	76148.4	63567.7	488545	355624	159255	270398	80756.4	200244	159207	214827	74564.8	2900.03	2.4796	0.110306	0.326714
371	6.62428	593.173	593.173		3525.59	3166.67	3497.76	3368.5	5517.01	2815.7	455.73	3780.12	3977.98	434.072	470.014	432.247	454.834	5167.09	487.172	2336.48	423.596	410.415	463.725	405.845	440.76	437.738	415.65	457.49	407.294	5748.59	422.116	3431.14	1988.94	1550.24	1020.83	1926.63	3815.11	860.34	0.77943	0.598337	0.77601
372	8.75096	683.184	341.088	Caffeic acid-hexose	55795.6	60033.8	56889.5	58003.8	57548.9	276683	280268	502453	432380	176611	147499	69106.8	70711.4	113745	102271	119385	90818.9	102213	88612.1	201966	60959.6	73234.6	68418.3	74122.7	168180	199125	295711	263349	302649	94339.6	115204	279530	57654.3	1402.48	0.311713	0.000523603	0.00591649
373	6.62428	381.177	381.177		428.937	2218.16	482.976	2255.94	474.551	16011.3	13432.1	447.976	485.12	7245.02	458.91	3366.59	434.051	472.49	400.17	2195.05	417.336	471.707	495.756	448.985	3159.71	427.102	497.229	447.269	438.721	445.843	467.17	488.817	6346.75	1214.28	759.147	477.994	1172.11	869.795	0.191324	0.224936	0.470727
374	6.64695	257.067	515.141		99908.3	92601.2	93757.4	89965.8	91866.9	87546.9	71929.6	288599	304255	198559	194467	113993	56763.6	62489.9	103634	124744	97528.9	21029.5	29697.5	55505.6	72619.1	34836	23028.7	21223.6	66932.4	63795.2	358161	267178	190893	93192.2	43185.3	312670	93619.9	3377.15	0.488192	0.0512697	0.200774
375	8.77357	287.15	623.22		424.054	407.321	499.92	445.177	479.655	462.118	427.424	2500.53	2109.79	437.224	448.008	2592.99	2043.17	496.388	3277.31	444.404	464.66	454.804	2445.08	485.039	484.273	441.896	417.988	455.539	444.667	488.708	407.958	474.09	1064.18	1553.15	679.777	441.024	451.225	34.2985	1.45948	0.50394	0.699054
376	8.79617	221.049	179.038		2717.27	17530	17014.1	18420.2	17359.6	498.036	495.332	7837.64	8539.57	3411.26	5214.82	15092	471.08	18645.6	51644.5	424.1	462.52	3850.71	25166.4	2948.93	33394.5	19878.6	4237.47	34205.4	41177.1	40432.8	5959.51	9109.28	4332.78	14456.6	22810.2	7534.39	14608.2	5963.57	3.33658	0.815125	0.915009
377	6.66937	564.247	472.246		512991	543476	503808	510321	491909	1.31585e+06	1.49563e+06	1.10489e+06	586033	177879	103000	93916.9	1.94091e+06	526593	394218	757896	941634	7.48464e+06	1.15158e+07	19793.1	2.32924e+06	1.91624e+06	8.59499e+06	5.97026e+06	2.52043e+06	1.61617e+06	209222	361281	797214	775861	4.66306e+06	285251	512501	17111.6	0.973215	0.969576	0.989245
378	6.66937	120.997	207.034		6530.54	6151.14	7657.11	4921.5	5519.12	458.98	403.346	475.435	424.975	458.065	498.201	26703.9	2381.22	4741.62	3600.45	456.525	20261.7	466.182	463.568	444.395	462.644	452.031	470.31	451.586	452.412	471.031	459.974	497.533	453.167	9690.91	459.351	478.753	6155.88	929.868	21.3848	0.00336768	0.0268264
379	8.84117	432.196	431.193		53122.1	53645.1	55899	54494.2	49007	9590.41	6243.81	4100.23	3850.68	6201.05	15863	25337.2	48111.2	110988	66055.2	9301.08	36390.1	146356	144194	180492	27688.5	133125	61423	17039.2	93158.1	190115	100306	24941.4	7641.54	49363.7	110399	62623.6	53233.5	2312.56	6.45992	0.00181432	0.0160473
380	6.69197	209.03	371.062		763761	703431	727348	690933	744993	507325	503627	780134	811303	910005	895689	675609	361450	215601	163284	580922	467938	129836	227080	934338	479299	588731	393664	339269	641022	555310	1.22903e+06	844185	734680	410801	476506	1.03661e+06	726093	26561.3	0.559156	0.0250172	0.123402
381	6.71449	939.219	903.242		57706.7	52553.2	53107	49186.6	47365.1	15328.6	5362.25	41376.3	63005.2	50706.5	69802.9	132551	86432.6	203798	157936	77641.2	181616	10666.1	11257.2	3585.69	8599.49	24744.9	126556	70396.5	43050.8	55595	148323	146594	40930.3	139996	39383.6	147458	51983.7	3563.56	3.42035	0.00753848	0.05226
382	8.84117	480.123	479.12		415.949	455.305	403.7	458.256	426.286	422.945	483.211	427.382	2099.2	18062.4	30459.8	53750.2	16543.7	441.848	479.851	498.682	435.656	416.768	404.69	457.649	481.805	454.354	476.327	447.137	479.746	437.751	493.174	482.116	8659.16	12025	450.692	487.645	431.899	21.5574	1.3887	0.902492	0.959342
383	8.8614	388.17	387.166		12571.2	6768.47	2911.61	2563.25	2657.3	37132.6	16737.2	15046.4	11340.6	72404.9	28102.7	417.784	40768	485.005	421.852	28438.8	31937.4	51200.9	39424.9	474.875	415.971	458.727	467.354	460.142	460.83	421.332	2792.21	36266.4	30127.4	17078.1	10420.6	19529.3	5494.36	3873.39	0.566863	0.0956395	0.295561
384	6.71449	793.187	96.9603		3881.39	424.104	2901.42	3591.25	3291.24	478.905	6113.71	471.104	23101.8	115645	161099	3950.51	482.27	414.477	407.26	5234.4	12689.3	4836.69	9144.41	9150.33	2728.72	2257.98	2517.52	3752.11	459.88	3083.99	455.088	444.949	51151.5	3863.03	4214.62	450.019	2817.88	1240.19	0.0755214	0.193147	0.425255
385	8.8614	671.357	670.403		489.529	433.637	30380.1	449.773	402.405	47757.5	488.021	480.846	52177.9	455.081	476.91	407.181	421.458	403.868	479.767	38358.9	425.266	456.977	446.824	400.41	451.334	497.983	434.443	408.901	453.008	461.942	403.849	429.928	16972.7	6749.4	445.758	416.889	6431.09	11974.5	0.397662	0.478635	0.681878
386	8.87867	761.338	715.332		92468	66785.8	65861.5	61586.1	61484.3	52527.5	35111	49992.2	43734.2	41037.3	30382.3	8128.1	56696.3	39631.1	12597.8	58690.4	59545.8	7741.42	12349.2	2617.47	487.35	455.106	3212.94	468.602	443.01	451.259	36965.1	46555	42130.8	39214.9	3136.27	41760	69637.1	11618.3	0.930791	0.426649	0.636711
387	8.91153	1084.43	1083.42		3123.76	5085.34	7619.56	6419.87	6957.02	4549.24	6731.87	4289.72	3993.26	3489.36	2804.56	2228.68	7316.02	7901.57	2734.47	6692.07	7397.68	2289.3	3659.85	465.597	404.277	495.041	435.918	475.458	461.261	400.143	6817.38	3340.66	4309.67	5711.75	1009.65	5079.02	5841.11	1593.63	1.32533	0.452154	0.657318
388	6.8387	263.114	263.114		41761.4	41268.6	44196.6	43447.4	37510.5	430.652	395615	148010	401.599	142684	479.376	820843	2581.06	484.423	81910.7	1.43745e+06	2884.31	475.889	69494.1	440.412	20037.9	474.803	497.053	59293.7	64172.9	461.473	6850.35	235480	114604	391026	23927.6	121165	41636.9	2324.17	3.41198	0.604308	0.781275
389	8.91153	525.768	525.768		45474.9	459.912	3729.09	404.681	428.706	55205	468.739	477.291	441.936	432.052	457.49	468.948	463.89	465.504	473.339	419.466	456.151	488.67	483.799	29862.8	458.312	11283.7	404.015	491.307	429.242	448.631	413.427	412.912	9580.43	457.883	4927.83	413.169	10099.5	17733.8	0.0477936	0.34403	0.579788
390	6.8387	411.091	343.104		288319	289212	300779	324599	287523	354421	157809	43166.3	52482.3	196243	214816	158134	129878	47505.5	72203.7	105230	679220	220994	168104	41357.7	97715.8	158261	335522	321868	50705.7	57599.8	78881.2	129708	169823	198695	161348	104295	298086	14113.1	1.17001	0.984855	0.992158
391	6.8387	409.172	455.177		5113.45	7614.52	5716.94	5485.86	5253.82	10972.7	9060.14	29281.2	38423.3	14318.2	17777.6	492.204	6982.18	23640.9	25342	2321.34	6952.57	57044.1	60727.6	5121.09	48038.9	46902.6	58128.1	40899.9	42515.3	51883.8	91657.5	56193.5	19972.2	10955.2	45695.7	73925.5	5836.92	912.239	0.548522	0.114482	0.334068
392	8.96085	816.203	816.203		467.5	463.208	423.873	494.859	483.158	472.087	451.32	13044.1	442.831	59198.5	75727.6	2769.69	19345.1	474.285	477.863	457.118	472.29	3308.81	8711.6	2098.4	462.208	449.128	2107.66	431.946	9190.95	2807.28	2758.39	476.689	24889.4	3999.4	3285.33	1617.54	466.519	24.1273	0.160687	0.313939	0.565091
393	6.84978	527.197	526.193		412.896	412.126	444.701	403.299	493.475	434.968	497.009	483.289	448.662	473.831	443.309	482.026	419.175	474.232	486.744	493.988	487.202	18569.5	25916.7	32835	33465.5	64127.7	459.388	2005.06	37656.6	21666.4	481.948	9553.82	463.511	473.895	26300.2	5017.88	433.299	33.2136	1.0224	0.52336	0.715574
394	8.96085	539.235	999.436		491.289	475.816	467.484	470.48	460.672	421.437	456.599	3036.28	469.848	402.305	490.776	490.01	3236.16	485.564	428.968	494.477	404.429	2669.55	2035.03	466.607	466.784	422.945	467.122	3092.1	432.484	423.165	2892.19	494.644	879.541	923.268	1163.98	1693.41	473.148	10.306	1.04972	0.94406	0.981813
395	8.96085	381.014	190.003		463.873	490.834	424.84	404.663	405.368	437.473	462.506	451.602	485.498	487.791	483.324	443.236	407.418	478.937	477.869	424.057	498.354	404.22	428.063	414.42	428.357	17911.3	406.832	67932.8	424.57	484.043	10581.8	441.392	468.032	454.978	9870.52	5511.57	437.916	34.0887	0.972109	0.436452	0.644502
396	8.97775	375.07	375.07		52684.8	46029.7	46597.1	47100	47770.7	33176.1	33387.8	39363.5	38943.5	34562.8	34721.9	42825.9	42485.1	47699.2	47863.7	42157.2	39591.3	41749.3	38886.6	44732.6	44985.9	41651.8	45240.6	48172.9	38047.2	43008.7	41886.3	38640.2	35692.6	43770.4	42941.7	40263.3	48036.5	2393.88	1.22632	0.000861559	0.00870039
397	6.89487	306.166	305.162		4853.64	7422.05	8346.6	8192.66	7461.96	13314.6	36389.8	11148.6	4294.92	6887.08	4101.08	11943.6	9627.68	33144.4	159236	6546.17	7495.15	2851.56	2792.65	414.16	10915.9	9874.77	89058	106323	474.207	492.431	1984.03	421.465	12689.3	37998.8	24799.6	1202.75	7255.38	1257.62	2.99455	0.315148	0.565932
398	6.93997	426.141	387.13		994992	977110	964836	923597	970951	3.86983e+06	2.73746e+06	2.92951e+06	3.20135e+06	3.39751e+06	3.98829e+06	1.62764e+06	2.99103e+06	1.25103e+06	1.31913e+06	2.04653e+06	3.90223e+06	182765	166680	145357	99867.2	170096	261694	272272	82929.4	104553	108153	78539.7	3.35399e+06	2.1896e+06	165135	93346.3	966297	23611	0.652834	0.0272658	0.129753
399	8.97775	815.414	815.414		492.669	485.038	6750.93	468.817	487.823	486.945	405.442	403.445	405.797	438.386	3723.38	494.406	418.173	473.93	2603.34	406.853	460.392	35747.2	5486.93	453.976	492.247	464.838	465.436	426.312	412.17	428.978	441.921	422.565	977.232	809.517	4930.9	432.243	1737.05	2506.95	0.828377	0.972462	0.989339
400	6.96255	887.392	443.193		131170	134242	131448	132979	134675	128083	103217	237217	173680	152760	131780	95651.1	130462	80444.7	99986.6	78617.8	117617	303018	309626	316609	121406	178898	184016	152415	205160	220084	342186	340917	154456	100463	221248	341552	132903	1418.23	0.650432	0.0166386	0.0911924
401	8.99482	1075.44	1075.44		487.658	461.372	404.85	458.99	451.374	17640.9	67954.9	461.717	403.14	421.508	452.512	483.211	49913.2	465.569	473.82	23654.5	451.336	491.168	492.472	477.669	407.742	400.797	466.325	407.837	448.155	468.426	408.144	414.944	14555.8	12573.6	451.177	411.544	452.849	26.9372	0.863822	0.971398	0.989339
402	7.00774	402.149	401.145		4345.85	4610.81	4144.45	4173.78	4479.8	474.921	401.217	441.258	493.743	2215.46	2599.69	429.354	454.737	8492.25	10176.8	10396.8	16613.1	3778.79	3679.06	498.816	421.022	2297.58	5503.44	5382.21	456.638	448.781	429.629	410.534	1104.38	7760.52	2496.26	420.082	4350.94	177.869	7.02703	0.0693295	0.236476
403	9.03223	481.149	492.181		456.742	462.157	446	487.633	448.321	476.323	463.856	4387.13	3726.63	2001.12	447.585	2009.52	437.609	4877.6	8714.67	481.031	446.256	10313.9	38198.9	462.469	11305.1	7876.47	430.595	2030.08	5787.54	5826.78	7183.28	3735.98	1917.11	2827.78	9136.86	5459.63	460.17	14.907	1.47503	0.833618	0.925641
404	7.03017	501.034	711.215		464.6	410.045	448.961	454.942	496.722	85580.1	56147.9	414.37	476.017	465.575	448.066	434.371	499.58	446.884	456.366	446.884	487.633	407.933	489.075	430.654	467.838	426.594	432.815	475.047	410.98	467.052	442.402	414.223	23922	461.953	445.332	428.313	455.054	27.8937	0.0193108	0.150807	0.378586
405	9.05261	438.206	391.198		6279.95	6014.01	5790.82	5673.99	5448.89	5353.1	4362.19	409.442	452.008	4107.8	2296.57	466.383	454.075	436.315	436.614	459.94	2020.58	186802	214835	406.484	15336.3	24192.2	62151.7	212031	17503.5	9995.5	215337	100277	2830.19	712.318	82583.7	157807	5841.53	285.226	0.251686	0.0556174	0.210793
406	7.07526	470.033	469.03		435.541	497.125	475.691	447.865	430.493	427.448	449.159	470.41	424.762	45392.6	51061.1	492.247	490.665	476.47	413.515	483.744	444.696	476.143	403.276	486.593	482.846	423.427	473.342	448.75	452.489	428.849	2500.56	419.506	16370.9	466.89	452.857	1460.03	457.343	25.3194	0.0285195	0.1575	0.382927
407	9.05261	355.104	355.104		186029	173106	164813	170782	176013	7515.68	99039.3	13787	12433.1	7690.36	7319.97	6973.64	2777.43	82542.2	172569	86406	8727.89	401.866	2449.54	144317	155595	2891.23	7519.1	81944	4535.51	116577	424.267	487.482	24630.9	59999.4	57358.9	455.875	174148	6988.42	2.43594	0.499843	0.697901
408	9.07459	1067.29	1067.29		422.053	402.542	444.9	425.561	436.784	496.945	478.382	11201.1	51434.9	441.249	2362.33	412.487	469.756	495.692	498.577	401.948	422.297	16907.1	39711.4	140102	14581.6	17316.7	30680.9	465.247	15540	53859.7	23029.7	8791.1	11069.2	450.126	36573.9	15910.4	426.368	14.4143	0.0406649	0.0724504	0.245165
409	9.07459	429.141	429.141		423.287	447.46	475.646	443.866	480.584	418.643	437.885	434.274	403.897	412.331	437.764	490.825	445.597	417.135	473.472	432.369	457.965	411.09	422.363	2650.14	413.471	450.658	477.15	450.84	465.053	478.351	5157.93	482.078	424.132	452.894	691.013	2820.01	454.169	21.2783	1.06781	0.0441791	0.181311
410	7.07526	757.302	756.299		443.109	459.001	439.58	402.185	442.897	443.11	495.484	434.949	434.453	474.945	474.581	473.206	471.7	432.121	498.422	468.194	414.425	15325.9	43042.2	412.032	3455.39	14740.2	22345.3	10527.9	8267.56	403.992	477.991	496.221	459.587	459.678	13168.9	487.106	437.354	18.8376	1.0002	0.99091	0.995351
411	7.09785	573.136	285.062		625575	628577	634085	604453	617324	357800	455092	977831	778734	490059	521148	440848	353762	477031	715392	268261	281102	1.24935e+06	1.27307e+06	915111	1.56477e+06	2.03751e+06	1.48526e+06	763865	2.72106e+06	1.6745e+06	1.01636e+07	7.57683e+06	596777	422733	1.5205e+06	8.87024e+06	622003	10313.6	0.708359	0.137414	0.36804
412	9.09717	335.171	335.171		409.962	445.397	459.294	426.461	427.61	37005.4	28604.9	14301.2	15835.3	7776.94	5078.61	73335.6	45867.5	496.301	484.995	406.451	2010.63	466.882	415.99	480.44	492.554	466.552	498.525	449.207	449.257	464.55	468.816	473.329	18100.4	20433.6	464.884	471.073	433.745	16.9993	1.1289	0.148942	0.378255
413	7.09785	643.299	321.146	C16H22N2O5	120000	124719	111652	108634	118114	12404.5	7795.35	429.636	446.202	437.748	2457.79	116639	646087	65523.6	28323.1	460626	726622	99738.9	210822	5757.9	8279.61	4237.06	16293.4	3229.35	5571.22	498.377	11861.8	35239.3	3995.21	340637	39380.8	23550.6	116624	5791.51	85.2613	0.000205345	0.00259463
414	9.11969	727.312	691.336		125274	143284	125213	126604	126589	339773	294582	338735	261623	283934	189521	61680.5	344559	68306.7	33609.5	204137	231372	459.272	47242.5	9728.49	420.96	4356.6	451.755	408.119	4065.1	471.676	122995	150927	284695	157277	7511.61	136961	129393	6971.7	0.552442	0.0432395	0.179289
415	9.11969	791.195	789.189		3350.11	3305.61	3101.14	3138.06	3151.31	438.827	459.438	35945.7	84086	116443	128226	22903.8	450.712	23981.4	4425.47	457.656	17137.2	22645	25244.3	11991.6	15514.9	59198.5	46471.6	4106.46	16217.3	29874.7	65201.9	61368.2	60933.2	11559.4	25696	63285.1	3209.25	99.2348	0.189706	0.410964	0.627828
416	7.16546	651.742	651.241		470.755	423.038	420.632	474.023	434.946	400.252	3319.73	416.186	464.19	489.878	488.97	3935.67	461.164	3087.64	489.428	5852.93	4627.99	485.404	456.266	440.551	411.238	467.968	486.672	436.658	471.457	433.353	493.677	410.737	929.868	3075.8	454.396	452.207	444.679	23.1618	3.30778	0.0675896	0.236115
417	9.14227	223.046	385.078		2774.94	45473.8	64006.6	67505.7	86183.5	36639.6	33635.9	30130.8	39946.8	97883.8	120528	28965.5	44714.2	401.49	2247.99	22877.4	32078.5	421.095	422.24	2211.2	2257.93	4679.91	3221.36	4337.89	3559.4	5078.61	38059.2	48043	59794.1	21880.9	2909.96	43051.1	53188.9	28325.7	0.365936	0.0689111	0.236298
418	9.18737	267.072	443.12		107300	109558	103962	104362	106316	311864	277314	783889	785824	271813	420359	312212	278081	124497	277588	378688	463467	237225	278220	1.04663e+06	320250	252183	373917	424747	494850	800497	76273.2	61869.1	475177	305756	469835	69071.1	106300	2041.29	0.643456	0.166613	0.392795
419	7.18814	613.109	465.104		22810.3	25490.2	22811.1	23207.6	20629.1	31452.4	15664.1	43019.9	66119.4	471119	611940	124131	69416.5	8014.12	8719.46	19919.9	50992.4	6753.49	27507.9	25857.4	14780.9	8513.24	7562.66	6502.01	6811.6	6731.49	15883.8	18790.5	206553	46865.5	12335.6	17337.2	22989.7	1545.1	0.226894	0.188484	0.418958
420	7.21058	623.126	533.131		155906	150625	152455	148526	150084	5306.65	4363.67	266456	268007	84188.1	43075	8463.7	432.409	51988.6	74911.3	4122.82	9480.98	342424	239257	43006.6	281106	224004	100355	20105.1	52730.5	36245.8	112498	155299	111899	24900	148804	133898	151519	2527.15	0.222521	0.177529	0.405848
421	9.18737	770.208	769.205		10061.3	11866	11142.5	12388.8	11877.1	486.353	485.577	4679.11	5069.37	4790.75	4677.13	3214.91	3546.88	3230.72	2636.94	3692.11	5042.69	17826.7	13888.1	20015.1	4021.11	15723.5	10741.4	5305.49	11410.2	10582.7	30069.3	16044.7	3364.72	3560.71	12168.2	23057	11467.1	807.284	1.05825	0.386372	0.609123
422	7.21058	414.17	413.167		78450.9	86663.5	82601.9	79348.5	84143.8	247737	145519	57180.6	103077	60984.5	65404.1	282501	279888	84133.5	71845.6	136122	194420	25660.2	13023.6	22710	6698.66	23631.3	19813.3	10538.5	26388.9	78515.7	47088.8	16928	113317	174818	25220	32008.4	82241.7	3034.48	1.54274	0.212827	0.455701
423	7.23316	1058.27	1057.27		412.667	481.397	439.684	452.904	465.831	423.472	412.243	448.087	2027.85	476.968	2399.38	4449.2	2662.01	421.867	475.471	432.577	1983.01	459.496	447.33	439.092	412.92	410.051	3148.85	462.032	3933.08	2153.22	91416.8	53934.6	1031.33	1737.36	1318.45	72675.7	450.497	23.4255	1.68457	0.480334	0.68258
424	7.25567	461.144	471.173		2012.23	424.919	9067.64	484.65	10373.5	7544.12	3666.66	416.927	448.697	1896.93	2417.13	56456.9	52251.5	357035	147324	2907.16	6033.93	478.395	423.87	429.078	44250.9	424.581	442.355	5350.71	442.43	415.633	34327.6	9330.58	2731.74	103668	5850.88	21829.1	4472.58	4342.25	37.9494	0.00599631	0.0434478
425	9.27759	775.376	728.25		3640.48	3698.96	3485.16	3248.34	3380.65	487.173	472.965	463.305	458.823	468.893	480.094	473.846	407.624	2480.36	5947.3	476.85	416.779	9674.39	14569	457.866	468.237	480.654	437.894	3741.15	11483.7	8686.24	2819.77	6236.63	471.875	1700.46	5555.46	4528.2	3490.72	165.341	3.60362	0.192815	0.425255
426	9.30008	363.166	363.166		28770.9	28850.8	28344.2	28041.1	28322.7	34431.2	39187	22277.5	15042.9	23707.8	23583.5	23239.7	63486.6	12000.5	15466.5	25934.9	32903.2	33871.2	34172.2	26710	10631.5	24931.5	22545.5	21709.4	54822.3	40740.6	39259.1	36784.6	26371.6	28838.6	30014.9	38021.9	28465.9	302.306	1.09354	0.963176	0.987476
427	7.27826	856.216	771.199		255252	250633	257304	247992	250459	186276	99460.6	280930	450741	393831	535039	1.58366e+06	1.0487e+06	465829	447559	440304	939278	73364.4	105810	60179.2	37215.8	103578	271267	279447	125233	147812	700822	553754	324379	820887	133767	627288	252328	3419.88	2.53064	0.0197925	0.104892
428	9.39029	475.146	475.146		3757.25	4381.64	3851.71	3998.86	4198.7	257501	264371	115885	108175	106532	70747.9	32852.3	43988.7	8218.43	12625.9	30748.5	24065.3	486.667	484.265	484.327	4783.81	3052.33	400.422	2617.85	25527.8	21631.5	446.775	406.781	153869	25416.5	6607.66	426.778	4037.63	227.582	0.165183	0.000306589	0.00367477
429	7.27826	349.187	232.119		492.066	1994.92	488.545	457.273	2208.86	498.095	2392.25	4509.4	4364.92	2173.06	483.92	6399.3	3624.01	4808.55	6658.92	4965.98	423.249	9694.72	15879.8	8213.06	13572.5	12096.6	5758.83	9782.57	3820.35	3480.45	7083.73	8413.11	2403.61	4480	9144.32	7748.42	1128.33	797.871	1.86386	0.271097	0.52799
430	9.39029	521.188	521.188		499.648	467.107	460.703	442.533	434.234	458.468	407.643	429.257	403.559	460.061	491.645	435.14	447.395	414.92	406.292	413.837	499.489	400.094	2376.06	488.714	420.561	441.255	463.279	421.884	480.437	472.044	474.303	460.907	441.772	436.179	662.703	467.605	460.845	22.7526	0.987339	0.780069	0.898404
431	9.39029	377.182	377.182		63635.3	63391.8	62198.8	59292.7	62415.4	16752.4	11512.4	454.057	489.499	2567.14	2385.2	49129.1	45685	438.956	428.961	73722.7	64293.6	36952.9	37031.4	489.465	4477.09	6509.33	66894.3	43307.9	3906.39	3622.04	14819.2	10255.6	5693.44	38949.7	22576.7	12537.4	62186.8	1547.79	6.84115	0.243826	0.49602
432	7.30076	599.162	299.078		223586	231449	217843	212491	240005	161513	190426	231156	436271	103831	155373	219950	123494	1.29897e+06	1.42676e+06	250270	106858	849365	519354	891807	2.17042e+06	1.81742e+06	1.66856e+06	1.15571e+06	1.10163e+06	1.4394e+06	31139.6	3614.74	213095	571050	1.29041e+06	17377.1	225075	9761.04	2.67979	0.303002	0.557132
433	9.41287	809.251	517.157		4337.2	4337.2	4654.2	3510.1	4149.88	2431.33	2835.75	40015.8	66562.2	7420.79	9520.85	6523.14	8934.69	498.957	434.804	2114.32	2683.01	29606.7	70529.7	43730.3	20507.1	21936.5	26765.6	5355.89	22064.3	54822	37685.4	15198.8	21464.5	3531.49	32813.1	26442.1	4197.72	380.102	0.164527	0.0561167	0.211365
434	7.30076	471.233	470.23		409.346	455.979	479.3	405.863	430.361	495.695	25519.2	409.732	8843.97	408.789	466.341	491.592	423.013	459.652	428.443	422.221	466.055	13758.4	1.50104e+06	408.828	90490.7	309514	333869	11946.1	224155	203037	2540.61	5329.98	6023.96	448.496	298691	3935.3	436.17	28.0155	0.0744521	0.154476	0.381041
435	9.43538	527.189	481.183		475.363	452.209	449.083	463.42	466.171	438.884	435.465	452.318	437.186	417.82	468.93	490.051	401.467	2116.75	467.009	409.207	460.893	444.408	479.075	461.278	482.797	497.976	464.37	408.241	402.476	467.591	482.49	407.537	441.767	724.229	456.468	445.014	461.249	9.5693	1.63939	0.33376	0.578052
436	7.32335	339.166	869.166		483.683	473.513	407.453	445.973	473.897	3758.2	3859.46	1980.84	4915.05	149381	251055	30241.6	25272	410.99	407.408	426.558	3951.18	479.521	444.916	3994	2873.86	478.245	490.357	470.543	2096.12	2227.01	460.294	2962.07	69158.1	10118.3	1506.06	1711.18	456.904	27.7368	0.146307	0.19285	0.425255
437	9.48048	1061.46	1061.46		441.591	483.749	412.407	419.984	437.088	13224.9	41402.4	2765.09	485.694	478.144	407.839	451.521	37023.1	407.266	481.091	12788.1	473.722	435.981	443.239	413.934	466.123	422.24	445.354	465.137	471.476	421.055	456.302	432.772	9794	8604.14	442.727	444.537	438.964	24.8261	0.878511	0.780866	0.898404
438	9.50306	715.246	715.246		401.857	481.458	434.508	404.816	484.239	3672.05	454.463	488.847	415.05	12694.7	10338.9	491.956	458.769	434.657	490.95	410.808	428.749	414.96	441.347	426.056	465.665	416.847	490.165	406.329	499.228	483.605	452.629	418.378	4677.33	452.648	449.356	435.504	441.376	35.7471	0.0967749	0.0564424	0.212037
439	7.34587	909.326	477.162		479613	489495	480195	454467	491680	36260.5	29508	748806	507853	65856.7	85018.5	59009.8	29933.5	548331	1.00701e+06	74686.6	80904.7	168780	482314	53296.8	642517	254292	410441	657637	454443	235713	2.91789e+06	2.30712e+06	245551	299979	373271	2.6125e+06	479090	13225.4	1.22166	0.845688	0.928989
440	7.34587	423.188	423.188		435.246	442.76	452.645	457.837	425.65	17565.5	3483.54	5030.88	408.545	6005.13	6255.16	416.277	2649.28	446.339	418.056	485.915	3826.03	400.457	404.111	433.769	468.949	483.976	422.366	469.964	400.658	441.469	476.714	484.433	6458.12	1373.65	436.191	480.574	442.828	11.6122	0.212701	0.0390072	0.167594
441	9.52567	498.134	497.131		3351.51	3267.05	3530.23	3508.62	3287.68	16061.5	8235.88	486.609	431.5	420.153	406.757	496.28	15218.8	478.111	481.206	8202.5	6494.83	439.023	431.081	437.849	424.054	499.989	468.941	494.674	4685.04	3714.84	452.392	400.766	4340.4	5228.61	1288.39	426.579	3389.02	110.27	1.20464	0.619647	0.789958
442	7.36854	336.165	335.161		423.113	473.565	488.713	469.223	426.796	441.223	464.866	454.893	436.838	488.106	421.712	29863.8	74316.6	439.326	443.849	31060.1	60801.4	436.646	3500.91	413.009	432.441	447.01	478.318	406.776	412.975	418.695	499.927	486.891	451.273	32820.8	771.864	493.409	456.282	26.4105	72.7294	0.0111465	0.0705946
443	9.57068	414.113	414.113		2084.68	432.287	2015.84	462.117	489.432	468.022	434.299	494.48	484.786	2261.91	2526.38	482.391	464.576	470.517	1891.19	483.593	444.766	475.005	466.719	9159.35	489.879	441.559	402.398	499.541	2784.88	7660.7	469.588	448.697	1111.65	706.172	2486.67	459.143	1096.87	778.952	0.635249	0.469973	0.672701
444	7.39096	320.181	319.178		5381.96	5775.14	5903.37	6108.92	5764.77	5340.47	10915.7	469.746	477.527	473.24	420.114	2070.56	481.946	12067	38617.8	453.125	401.477	481.1	455.34	407.86	7745.76	6308.81	48994.6	62933.7	443.536	485.346	476.463	476.136	3016.14	9015.32	14250.7	476.3	5786.83	237.431	2.98903	0.571877	0.75301
445	9.58193	983.409	718.347		3452.65	449.147	469.508	432.679	499.005	631752	1.66657e+06	9154.7	430.056	453.081	490.065	488.416	1.31932e+06	411.738	407.282	401044	5714.22	440.436	476.914	472.914	401.483	427.37	485.73	402.739	436.283	465.444	435.562	411.4	384808	287898	445.479	423.481	1060.6	1196.23	0.748159	0.921021	0.970397
446	7.39096	129.056	147.067		16280	5388.81	15838.9	15805.6	6062.91	2260.13	447.08	3139.83	5250.95	2858.14	5457.33	440.153	475.312	490.251	2122.71	453.076	431.13	2510.47	3232.29	420.685	422.429	436.213	3315.32	485.778	2098.85	2320.57	425.499	3508.71	3235.58	735.439	1693.62	1967.1	11875.3	5028.27	0.227298	0.00945811	0.06333
447	9.58193	131.37	525.499		478.403	6551.77	446.382	403.662	429.449	4554.29	13535.2	487.046	438.861	5281.99	17744.6	2844.86	407.935	421.166	455.011	10284.2	421.829	6426.4	124387	463.304	470.955	7254.05	77985.8	46770.3	445.459	2827.47	460.075	445.628	7007.01	2472.5	29670	452.851	1661.93	2445.04	0.352862	0.196917	0.431315
448	7.41354	720.165	359.077		42284.8	46011.4	43239.1	47192.7	44120	405.664	415.185	563465	570989	462063	248629	2627.46	421.601	124735	30945.5	433.47	434.151	1.5275e+06	1.37354e+06	365846	13369.5	2758.05	419.925	425.193	917093	632494	439.31	411.351	307661	26599.5	537050	425.33	44569.6	1797.36	0.086457	0.170232	0.397192
449	9.59327	790.228	657.205		475.006	457.858	430.919	449.585	414.669	6299.89	483.492	55308.1	51510.2	41150.5	21362.6	5478.78	9829.37	2434.18	6166.69	5444.86	432.153	5066.67	2515.49	2330.07	5256.39	430.102	466.277	2789.33	5188.63	5652.66	444.086	475.026	29352.5	4964.34	3299.51	459.556	445.607	20.9907	0.169129	0.146787	0.376246
450	7.43608	457.045	457.045		449.413	499.384	488.674	434.808	460.646	494.449	429.016	2727.81	3603.98	84324	61655.5	474.665	419.155	408.785	466.547	407.439	496.254	4171.4	7160.6	475.091	465.065	415.517	419.624	469.517	2060.2	489.191	457.631	415.638	25539.1	445.474	1791.8	436.634	466.585	24.098	0.0174428	0.0300117	0.138394
451	9.59327	525.695	525.695		418.322	490.334	437.338	497.662	447.798	495.061	407.012	470.418	467.971	5781.54	471.938	400.562	443.705	427.602	474.644	435.243	484.976	119028	18936.9	492.072	59057	42158.6	2920.66	7592.66	453.138	406.848	477.367	414.414	1348.99	444.455	27894	445.891	458.291	30.736	0.329473	0.301515	0.557132
452	7.43608	716.155	715.152		479.626	407.112	408.132	422.681	481.659	451.275	481.268	5903.6	11496.4	13163	6126.77	410.274	461.091	4517.96	460.617	413.934	407.163	5838.13	4795.68	32031.7	403.74	474.722	474.729	457.34	19544.2	28549.7	493.153	436.574	6270.38	1111.84	10285.5	464.863	439.842	33.772	0.177316	0.052265	0.203704
453	7.43608	394.18	393.177		38391.5	37408.1	35713.3	36822.8	37570.3	462.153	2074.99	436.678	482.876	419.452	440.32	14469.1	12669.3	494.079	435.855	13208.6	35287.4	13046.6	17137.4	2838.62	6051.68	6640.61	7217.32	4202.98	431.523	455.59	9622.79	4758.43	719.412	12760.7	6446.92	7190.61	37181.2	888.933	17.7377	0.0233557	0.117903
454	9.66088	347.008	365.019		301418	296810	254934	241904	252182	41566.2	102112	16622.1	10096.6	464.695	418.768	2426.35	4974.82	87163.9	47340.7	29805.2	24743.3	53318.9	33705.3	33807.6	189888	375912	538017	333168	198795	114277	1.08866e+06	484487	28546.6	32742.4	207876	786576	269450	24650.5	1.14698	0.415595	0.631143
455	9.68348	364.133	363.13		10298	9656.32	8911.75	9062.89	8763.39	15554.5	20900.3	2676.95	3181.38	451.475	438.557	14102.5	21269.4	460.791	448.368	3648.71	27144.3	12732	7950.19	35308.2	54901.9	20514.4	34232.9	74506.4	4932.94	3026.53	408.396	474.564	7200.54	11179	27567.3	441.48	9338.46	567.528	1.55252	0.701524	0.850382
456	7.48116	519.136	476.15		412.978	482.769	438.448	446.004	450.428	106643	41592.4	28969.5	51555.2	25739.2	46473.8	7642.45	8553	417.124	445.413	476.219	1898.84	434.15	464.791	496.293	404.043	408.269	444.828	407.276	476.572	425.173	497.629	477.42	50162.2	3238.84	440.155	487.525	446.125	22.4454	0.0645674	0.00026008	0.00325417
457	9.68348	385.114	385.114		15908.9	16017.3	16451.8	14310.2	15512.2	13574.4	9902.69	5774.58	6528.22	13419.3	8747.37	13940.3	5328.16	15943.7	10777.6	12942.1	19289.4	9558.68	12149.7	20757.9	7370.34	14083.5	50665.8	25720.7	17542.5	16988.7	420.942	26725.3	9657.77	13036.9	19426.4	13573.1	15640.1	729.167	1.34989	0.259225	0.515435
458	7.50375	825.341	527.235		9500.86	10935.7	11708.5	9367.37	9142.74	5799.02	5684.86	2406.52	2644.96	3128.29	3106.19	4856.3	5694.07	7956.97	18013.3	14371.2	7585.96	27848.4	38306	463.041	3247.05	453.993	475.7	3271.9	4681.38	4778.97	19899.6	9843.33	3794.97	9746.3	9280.72	14871.5	10131	1009.26	2.56821	0.00671433	0.0475753
459	9.68348	423.151	423.151		3318.79	4019.73	4804.19	5273.48	6234.91	478.163	8667.83	33655.2	22059.3	416.527	3115.97	443.338	408.468	15606.7	27289.1	499.081	494.263	26928.1	29808.5	14280.3	5173.06	12635.9	11630.7	34765.1	38307.5	49817.3	32443.3	38418.1	11398.8	7456.81	24816.3	35430.7	4730.22	1006.14	0.654173	0.442284	0.650442
460	9.70607	1048.45	1047.45		2634.18	411.361	407.59	459.049	470.241	10675.4	3141.43	49440.2	35359	15960.5	9354.17	446.306	5921.66	490.576	415.456	12064.1	7901.7	410.38	2692.39	403.954	424.201	488.197	451.873	426.217	417.193	446.57	2538.09	3175.61	20655.1	4539.97	684.552	2856.85	876.484	879.201	0.219799	0.0265777	0.127902
461	7.50375	651.251	307.14		24331.1	23640.7	25872.7	23628.5	24256.8	38642	13960.7	23758.8	33423.3	9392.46	16137	28189.2	104300	13014.3	14920.8	19327.5	114269	19113.9	17952.8	22232.1	18916.7	36147.6	43433.6	35293.1	27487.4	33537.3	28927.3	20586	22552.4	49003.5	28234.9	24756.7	24346	818.692	2.17287	0.300382	0.556783
462	9.72856	758.326	750.372		496.515	432.569	405.352	475.044	407.075	6063.77	32641.7	449.308	488.115	468.741	406.176	470.858	25897.3	441.6	414.709	2102.86	447.858	475.832	489.879	401.853	402.344	430.72	497.448	414.143	417.123	426.572	442.495	465.224	6752.97	4962.53	439.546	453.859	443.311	36.6247	0.734866	0.826701	0.923557
463	7.52626	370.099	263.114		241844	207065	231927	213579	188597	10133.2	2.28419e+06	1.11905e+06	490.742	1.32173e+06	7463.85	4.56737e+06	31248.8	5619.96	400628	7.87604e+06	21944	446.436	366980	490.643	123525	425.586	466.824	320873	309511	479.995	3188.04	738634	790509	2.15047e+06	124800	370911	216602	18742.5	2.72037	0.601946	0.779711
464	7.52626	603.121	301.057		107387	136610	136250	129362	134314	64133.5	70868.1	455042	476532	87775.5	73110.6	195692	82284.9	255415	320438	258771	118732	2.66092e+06	1.94059e+06	345417	443317	796218	441512	398232	701552	706505	1.39265e+06	1.15798e+06	204577	205222	937140	1.27532e+06	128785	11006.7	1.00315	0.503766	0.699054
465	9.79618	376.17	376.17		494.434	481.142	466.1	437.398	463.241	2556.21	404.12	4388.24	2370.5	6550.97	402.658	413.815	2475.67	438.387	403.332	438.325	30055.4	448.609	443.979	439.909	425.087	459.175	481.682	426.973	480.521	426.96	438.479	440.572	2778.78	5704.15	448.099	439.525	468.463	19.1476	2.05275	0.643178	0.807553
466	7.54894	439.056	439.056		426.083	401.592	477.986	426.128	466.834	471.648	419.4	400.243	2322.62	37694.4	63916.7	2363.9	404.376	420.709	455.875	462.076	435.149	461.416	414.915	416.174	420.786	476.217	421.005	402.273	452.725	445.723	448.515	443.908	17537.5	757.015	434.582	446.212	439.725	28.3687	0.0431655	0.145668	0.376246
467	7.56027	341.088	341.088		460794	450824	483840	498529	449761	612983	404117	473394	594696	264567	285348	141138	277648	635753	636737	156377	381427	316224	260848	508599	356713	449165	355740	505012	402109	462639	386600	371892	439184	371513	401894	379246	468750	19285.8	0.845917	0.372638	0.59664
468	9.84129	401.113	401.113		490.352	488.236	440.2	450.292	413.556	472.08	459.279	427.774	434.531	457.724	425.863	480.003	489.669	430.679	442.153	492.801	422.472	456.518	430.585	408.488	406.761	2152.84	474.621	448.36	7392.56	5605.08	2020.75	2397.36	446.209	459.63	1975.09	2209.05	456.527	29.331	1.03008	0.410219	0.627438
469	7.57135	683.22	431.12		157766	140806	144777	144966	145814	920253	664120	47236	66084.4	72684.3	152289	25819.4	34653.8	210083	72961.1	21544.8	192470	8462.64	26903.1	6805.01	6063.76	17156.4	20398.6	19258.6	19424.6	21201	40225.2	33869.5	320445	92922.1	16186	37047.3	146826	5737.93	0.289979	0.164916	0.391065
470	9.86386	981.279	979.273		12254.2	16229.8	12889.2	12670.5	13402	415.591	427.708	461.109	473.546	469.344	433.738	431.142	480.577	478.322	428.399	447.17	477.937	400.57	422.399	477.517	2933.5	3761.98	431.408	406.96	489.338	433.516	41195.7	13817.6	446.839	457.258	1084.13	27506.7	13489.2	1419.45	1.02332	0.478776	0.681878
471	9.90895	709.374	707.367		22827.2	24685.1	18810.7	19518.1	22872.5	100929	77297.4	111766	61873.4	31073.4	19964.4	8060.91	146656	12874.7	7917.18	107074	87033.6	4048.03	5278.01	486.365	419.922	418.615	473.17	485.519	467.357	480.234	12371	12279.2	67150.5	61602.7	1395.25	12325.1	21742.7	2220.62	0.917382	0.388316	0.610456
472	9.95095	1109.3	370.847		424.5	408.48	467.729	464.914	440.453	421.344	432.74	444.486	2397.48	495.643	4289.02	2329.95	2082.65	460.273	479.857	4299.38	5467.34	2981.46	3504.86	476.149	495.171	2136.28	2228.65	3530.68	2884.13	2586.18	415.8	459.135	1413.45	2519.91	2313.73	437.467	441.215	22.8744	1.7828	0.284809	0.54286
473	9.95095	815.44	815.454		473.492	448.223	438.277	449.432	428.246	55899	427.167	494.44	405.094	443.38	433.986	447.218	466.196	473.57	403.376	400.436	480.168	21594.6	457.567	431.704	464.854	411.125	404.933	489.276	474.815	441.816	480	406.815	9683.84	445.161	2796.75	443.408	447.534	15.0705	0.0459694	0.346878	0.582292
474	7.59394	610.208	399.188		453.81	483.124	484.384	467.336	423.711	458.601	456.274	471.881	439.625	431.204	462.658	478.853	416.253	407.451	465.555	415.599	461.314	436.04	490.493	434.853	419.595	485.555	466.811	494.92	402.676	453.138	405.797	490.323	453.374	440.838	453.787	448.06	462.473	22.3953	0.972349	0.374223	0.59843
475	9.95095	296.049	295.046		20534.4	19392.2	18052.5	15288.5	18375.6	48081.5	31303.7	72664.8	68466.1	51995.7	57413.2	14954.8	3815.52	59333.7	33106.4	23980	26669.6	31047.7	40663.4	38649.6	89280.4	102945	24101	19527.6	45475.4	44180.9	61199	23161	54987.5	26976.7	48430.1	42180	18328.6	1750.27	0.490596	0.0383928	0.166347
476	9.96886	816.233	816.216		2430.7	3228.69	2566.6	2251.63	5105.42	3324.19	2040.43	13754.3	5708.97	91870.9	102467	5193.81	47410.5	5576.6	12539.7	3217.67	5603.37	3855.87	4823.74	3707.11	2310.4	2169.9	2427.94	2008.29	10897.3	29476.1	2366.42	475.354	36527.7	13256.9	6852.96	1420.89	3116.61	1047.77	0.362929	0.569971	0.75206
477	7.681	423.107	434.139		485.682	446.47	468.843	436.236	415.32	22093.9	16600.4	6714.87	12729.4	7641.3	11351.3	8774.22	4197.78	458.173	472.27	2666.81	411.681	405.464	451.927	468.85	486.932	472.924	427.866	481.582	412.648	458.939	455.385	402.46	12855.2	2830.16	451.904	428.922	450.51	24.6233	0.220157	0.0043708	0.033466
478	9.96886	1216.37	525.859		447.602	402.762	406.774	462.91	492.106	438.252	472.158	5341.59	469.569	473.021	462.43	490.105	7345.27	497.875	4031.63	471.8	434.485	33055.7	27833.1	445.222	2623.3	7213.83	3846.46	15959.2	4615.17	2963.4	484.202	481.13	1276.17	2211.86	10950.6	482.666	442.431	33.9376	1.7332	0.53225	0.721227
479	9.96886	1095.54	383.138		479.321	484.865	401.271	457.329	407.492	440.225	430.873	402.499	437.028	1911.88	481.883	6504.14	14872.4	491.742	458.833	3027.68	2722.78	414.87	418.84	2176.93	455.469	471.581	2164.88	5021.11	495.75	432.587	2403.98	462.668	684.064	4679.6	1339.11	1433.32	446.056	35.3064	6.84088	0.0414544	0.175334
480	7.681	655.152	655.152		15257.5	9618.19	6352.83	4706.24	6661.88	2916.56	3386.59	49714.7	67479.4	3946.05	4111.01	16767	4958.65	30667.1	20256.9	16904.1	9159.09	574370	392633	62148.1	74948.5	75400.8	46060.8	23386.1	117328	97322.4	243822	180507	21925.7	16452.1	162622	212164	8519.34	3722.75	0.750358	0.502873	0.699054
481	9.98619	855.182	809.176		90395.2	95584.5	97206.8	91487.6	98818.4	92727.5	73951.5	77545.2	73965.7	74677.8	76061.5	81346.2	81126.5	96918.3	93533.9	102118	103857	80465.8	69216.2	93794.3	89187.8	73780.5	87264.4	97188	93479.3	83625.5	88416.8	93957.1	78154.9	93150	85333.5	91187	94698.5	3252.02	1.19186	0.0121602	0.0742013
482	7.73098	417.104	417.104		13985.1	13714.6	14088.5	13166.8	13639.1	436.614	458.813	491.992	479.011	470.686	442.733	472.145	452.098	16675.5	12037.3	429.444	419.735	430.6	448.914	400.648	456.511	428.639	471.856	406.821	445.006	492.39	4253.38	404.563	463.308	5081.04	442.376	2328.97	13718.8	322.065	10.9669	0.160161	0.385455
483	7.74688	723.178	353.088	caffeoyl-quinic acid	1.51978e+07	1.57757e+07	1.50521e+07	1.53154e+07	1.55962e+07	2.3115e+07	2.1507e+07	2.98923e+07	2.85717e+07	2.94959e+07	2.90521e+07	2.22379e+07	1.72708e+07	1.37499e+07	1.36082e+07	1.8141e+07	1.94452e+07	2.46804e+07	2.52611e+07	2.23174e+07	2.06698e+07	2.32399e+07	2.32118e+07	2.06765e+07	2.39595e+07	2.23771e+07	2.4379e+07	2.39366e+07	2.6939e+07	1.74088e+07	2.29326e+07	2.41578e+07	1.53874e+07	263778	0.646231	0.0011259	0.0109565
484	10.0207	572.272	572.272		441.822	412.247	444.702	437.018	429.031	486.275	2328.52	1997.44	498.639	424.991	415.8	494.841	4872.8	426.488	2614	459.037	414.282	483.57	2064.05	438.1	409.754	418.41	432.069	2333.34	403.904	466.376	473.284	453.727	1025.28	1546.91	827.731	463.505	432.964	11.6388	1.50877	0.782863	0.898856
485	7.77868	729.165	443.084		74171.2	67653.2	72302.9	73936.8	72578.1	60704.6	58390.6	59606.5	56796.1	54831.5	50825.8	66287.7	65337.9	62032.2	68426.2	64240.7	61881.5	59384.1	59416.4	51366.5	63586.5	58949.3	64777.9	63110.3	57343.2	57037.5	55941.2	45177.7	56859.2	64701	59441.3	50559.5	72128.4	2353.87	1.13792	0.00179782	0.0160084
486	10.0589	938.258	351.13		3300.77	3694.8	4462.08	4412.58	3832.42	7382.68	2959.21	12870.4	9847.86	17209.4	9894.58	13021.9	19059.1	57969.8	46619.8	18891.8	17233.5	424.873	477.991	12878.1	10813.1	22414.3	12908.1	12809.6	45015.7	32378	8280.18	22270.6	10027.4	28799.3	16680	15275.4	3940.53	441.861	2.87208	0.0149553	0.0858456
487	7.77868	815.396	815.43		468.087	404.836	25639.4	470.336	486.347	474.345	468.338	482.19	484.809	495.837	425.872	424.884	489.194	441.206	452.036	408.268	452.885	17680.2	444.839	401.899	400.37	449.91	449.477	454.136	476.939	478.784	428.912	476.588	471.898	444.745	2359.62	452.75	5493.8	10072.8	0.94246	0.10376	0.312426
488	10.0589	727.312	625.141		483.946	460.255	464.769	478.698	489.964	434.606	460.711	402.382	454.445	451.039	454.096	2963.45	494.156	426.457	476.847	421.657	496.017	5776.14	6676.04	2341.49	2940.77	6406.65	1979.79	6475.95	414.717	418.962	449.094	17347	442.88	879.764	3714.5	8898.03	475.526	11.299	1.98646	0.284294	0.54286
489	7.79476	647.278	323.135		162673	166867	161233	156443	162531	152919	148131	411.142	441.376	38473	40733.5	78037.4	162429	175493	174157	127375	132930	45872	37521.9	43067.9	41055.3	56817.4	66164.2	66945.7	26157	27809.1	36476.3	37183.2	63518.3	141737	45712.3	36829.7	161950	3342.88	2.23144	0.0686058	0.236115
490	10.0589	437.203	391.198		492.289	405.503	444.326	412.542	2095.26	85374.1	72322.5	429.182	409.178	7306.63	3814.8	469.473	453.609	472.599	460.45	423.239	15868.6	450.102	448.728	432.08	471.52	408.111	469.893	2402.04	484.372	483.079	421.196	442.517	28276.1	3024.65	672.213	431.857	769.983	663.344	0.106969	0.120471	0.345647
491	10.0589	504.18	503.176		10202	9052.96	444.272	484.461	497.024	7524.27	7249.02	484.31	439.024	415.725	447.091	485.272	486.487	478.886	490.742	4388.39	479.012	497.583	426.939	416.497	446.732	409.216	407.903	452.721	19943.2	26553.9	444.291	401.689	2759.91	1134.8	5506.08	422.99	4136.15	4498.39	0.411173	0.501347	0.69881
492	10.0799	490.172	476.157		404.549	469.763	434.807	427.435	489.898	9087.03	7404.9	2053.65	407.01	491.624	486.078	3322.11	450.002	7179.44	10601.5	429.501	431.691	470.387	458.022	466.552	70935.6	465.249	429.125	423.365	467.541	468.955	471.572	416.569	3321.72	3735.71	8287.2	444.071	445.29	30.5852	1.12463	0.931042	0.974181
493	10.1025	1056.36	1056.36		32249.6	26175.2	23024.7	21549.3	24389.5	76935.9	50828.4	12322.7	7670.6	21453.8	11274.7	15357.1	29161.1	55760	12681.6	16835.6	37017.9	122306	187038	192132	46559.7	146334	103884	19507.1	105487	56613.6	61615.6	99207.5	30081	27802.2	108873	80411.6	25477.7	3714.28	0.924244	0.770629	0.892399
494	7.82796	779.262	779.262		466.728	2561.18	2918.11	2775.93	3033.44	461.645	454.267	493.864	486.353	438.72	422.339	2094.88	2442.86	2611.88	3333.71	3069.24	469.888	440.871	463.781	482.637	406.749	4694.83	51080.5	29288.2	440.7	453.636	423.599	454.172	459.531	2337.07	9750.21	438.886	2351.08	955.255	5.08578	0.000592661	0.00655248
495	10.1474	1119.49	1118.48		402.31	468.554	473.767	484.012	485.19	3071.65	15968.6	434.173	409.467	471.039	470.514	489.229	10355.6	481.872	468.589	431.353	413.504	463.195	475.113	466.56	464.876	498.255	443.994	490.024	451.583	444.417	407.08	448.991	3470.91	2106.7	466.446	428.036	462.767	30.8663	0.606957	0.653197	0.815702
496	10.1884	869.273	547.167		6776.84	6709.73	6988.84	6688.46	6951.49	5130.58	2064.89	53553.9	74510.4	488.602	431.586	9839.61	9954.66	437.139	2758.74	3850.88	2386.86	15551.9	45839.6	21476.7	17452.7	15478.7	21977.8	6331.89	15695.3	33971.8	73919.7	27827.5	22696.7	4871.32	21530.7	50873.6	6823.07	124.157	0.214627	0.739955	0.874809
497	7.8452	652.197	325.093		563535	576583	557928	562784	571919	843220	643787	535494	613061	322804	392601	337872	322941	960313	981943	558242	432596	460602	358220	881074	545979	855876	423639	621458	659457	822400	893505	1.03377e+06	558494	598985	625412	963637	566550	6739.66	1.0725	0.949973	0.983514
498	10.1884	436.095	435.091		67168.9	67567.7	65083.3	64129.2	69835.2	66995.1	62119	54507.6	59902.6	55874.3	59870.6	64781	56829.3	65568.1	58568.7	67086.3	69842.2	72862.2	64253.9	72709	75528.6	66773.4	71060.9	67667.3	72777.1	66379	69761	67188.7	59878.2	63779.3	70001.3	68474.8	66756.9	2000.42	1.06515	0.190442	0.422198
499	7.86356	817.231	461.131		52062.4	52687.1	50068.2	36406.8	45968.7	8158.38	4004.55	83021.6	49472.2	44884.8	48902.6	14211	13946	102276	144398	5097.51	8058.65	434.477	8416.12	32478.2	2.41971e+06	86340.9	8608.1	12893.3	153709	226386	889048	263306	39740.7	47997.9	327664	576177	47438.6	5995.01	1.20778	0.845598	0.928989
500	10.2082	387.133	521.134		431.56	459.292	425.964	453.535	450.911	12936.3	16007.4	19460.5	18145.7	222826	103098	41763.9	64612.5	484.476	19570.3	11822.3	11799.6	4167.2	9784.69	403.095	2216.23	2238.02	6566.98	10966.2	38507.7	12010.5	431.67	414.005	65412.2	25008.9	9651.18	422.837	444.253	13.0558	0.382327	0.257579	0.513884
501	7.86356	1020.4	998.42		4762.13	3864.14	2607.9	2830.53	7196.04	53534	7333.55	75220.3	40188.6	46699	424.645	2658.41	35428.3	33844.7	21908	65493.1	198669	2404.92	404.467	434.234	3101.79	456.942	498.072	432.46	476.725	412.971	457.079	455.482	37233.3	59666.9	958.065	456.28	4252.15	1661.43	1.60251	0.55486	0.740102
502	7.86356	96.9603	96.9603		417.318	414.023	413.143	411.969	492.57	445.379	497.344	2606.45	2460.6	62592.4	140073	471.348	5250.6	485.661	428.093	471.656	2496.32	496.168	2519.14	431.937	475.499	419.147	412.798	413.062	403.148	486.205	404.029	444.455	34779.2	1600.61	673.011	424.242	429.805	31.4329	0.0460221	0.15911	0.384509
503	10.2082	755.316	755.316		11095.8	11552.3	12378.8	11577.6	13867.3	5270.06	19144.8	14590.8	13570.2	2199.27	2906.18	439.434	9802.36	49625.1	69534.1	2521.41	13209.6	482.439	410.123	441.468	2354.37	2968.82	457.769	452.242	414.353	418.109	3006.6	438.887	9613.55	24188.7	933.299	1722.74	12094.4	977.956	2.5161	0.798084	0.906005
504	10.2284	962.497	962.497		13892.7	17250.1	17662.6	17331.1	18981.9	32002	25996	51463.8	42883.4	76098	80056.3	94652.5	65075.8	95499.6	62156.5	5170.88	18661.1	477.874	426.07	422.038	57152	58585.5	417.197	497.994	8235.73	12151.2	7192.13	11043.1	51416.6	56869.4	15374	9117.63	17023.7	1684.75	1.10605	0.712618	0.859265
505	7.90585	415.138	425.167		113795	105227	102791	98997.9	103028	389227	349427	402750	352266	368727	307235	258187	290651	123346	127051	192317	228401	84179	89952.1	95639.5	99873.9	99405.2	27210.3	31436.5	158366	181057	132716	177145	361605	203325	96346.6	154931	104768	4938.2	0.562285	0.00220912	0.0190148
506	10.2728	498.228	497.224		23302.9	26248.2	27534.3	27680.4	25173	169181	105544	195304	232088	57392.8	60373.9	227367	264221	22600.1	27033.5	53618.7	70136.4	3972.71	4683.18	447.965	4549.04	5562.58	3331.79	4204.23	9312.71	7168.36	2739.56	483.73	136647	110830	4803.62	1611.64	25987.8	1624.59	0.811062	0.330503	0.575519
507	10.2728	985.239	985.239		424.397	412.17	476.875	412.545	478.522	420.478	475.184	472.535	3841.76	2336.2	2193.45	442.508	460.399	421.993	449.404	457.528	418.639	405.229	2743.12	9830.95	5085.01	6096.17	5553.41	422.151	486.859	3365.52	447.78	2193.31	1623.27	441.745	3776.49	1320.54	440.902	30.3689	0.272133	0.0469391	0.189009
508	7.90585	391.068	391.068		3804.98	483.557	3568.35	450.014	3284.99	3189.54	427.748	4192.73	3634.96	5340.03	2120.13	2527.37	2282.79	432.029	461.917	5960.5	3013.56	484.452	489.567	4861.86	5928.69	5712.93	4403.51	4436.32	480.932	2313.61	22199.8	14434.5	3150.86	2446.36	3234.65	18317.1	2318.38	1520.8	0.776411	0.496593	0.694526
509	10.2953	597.146	449.203		4822.09	5113.65	4972.83	5480.14	3449.12	9748.1	3209.01	4014.19	4742.65	46474.9	61217.3	7691.81	7428.2	1895.62	476.249	3779.5	12625.3	2851.55	2516.66	8188.16	415.165	3243.31	4276.87	3327.26	2265.71	2098.72	2723.37	3967.25	21567.7	5649.44	3242.6	3345.31	4767.57	694.398	0.26194	0.160171	0.385455
510	7.95085	713.173	359.077		163606	160438	157441	157290	160807	119651	61146.8	1.31061e+06	1.31137e+06	1.42896e+06	928983	98888.8	52699.2	344425	107153	44272.6	126743	1.5469e+06	1.19576e+06	744438	217445	311487	466.783	407.661	1.06559e+06	938960	99547.5	191256	860120	129030	669052	145402	159916	2353.95	0.150014	0.0317794	0.144529
511	7.95085	388.17	387.166		425.271	497.305	408.712	488.767	461.687	409.964	472.963	417.687	439.378	436.061	473.152	495.359	471.813	407.807	469.722	468.505	427.706	20627.6	10712.7	487.027	7896.75	10884.6	4952.6	13486.8	4230.65	490.02	422.391	3119.06	441.534	456.819	8196.52	1770.72	456.348	34.6179	1.03462	0.405991	0.624274
512	10.3179	394.18	394.18		484.65	427.148	402.855	429.044	476.143	426.761	18594.6	3117.95	476.011	10037.8	2899.22	6582.68	25457.7	461.489	3409.27	19111.5	5373.99	494.646	484.172	444.111	487.794	477.24	430.136	8022.31	6530	2144.59	3153.75	11686.1	5925.39	10066.1	2168.33	7419.92	443.968	31.2606	1.69881	0.416906	0.631638
513	7.9933	375.07	353.088	caffeoyl-quinic acid	2.08971e+06	2.1409e+06	2.07528e+06	2.1802e+06	2.28008e+06	65032.8	71054.2	124495	97580.1	127425	72580	409062	112546	3.18572e+06	2.94859e+06	1.30716e+06	1.5878e+06	4.99043e+06	4.53948e+06	2.64134e+06	2.47617e+06	3.05263e+06	2.37733e+06	2.30422e+06	4.22927e+06	3.14475e+06	2.13665e+06	2.40102e+06	93027.9	1.59181e+06	3.30618e+06	2.26884e+06	2.15323e+06	73597.3	17.1111	0.00129752	0.0123264
514	10.3404	549.183	548.162		459.726	411.607	495.857	484.604	463.53	497.09	470.828	2043.14	1933.27	456.569	2301.65	450.853	428.255	414.847	450.333	493.676	443.833	429.185	3585.88	481.085	2428.13	461.134	3714.21	3654.2	10361.8	11001.9	412.459	486.369	1283.76	446.966	4013.05	449.414	463.065	28.9777	0.34817	0.0368278	0.161476
515	10.363	827.335	373.093		425.758	433.064	426.828	457.037	426.971	2784.49	2969.54	138131	105366	71331	54960.8	4876.78	4606.55	493.256	439.851	2864.78	2937.23	44518.1	36678.5	38407.3	431.838	444.695	489.288	427.931	54263.8	39466.9	452.706	470.058	62590.5	2703.07	23903.1	461.382	433.932	11.835	0.0431866	0.0100642	0.0656566
516	8.03392	473.038	301.057		461.121	485.154	484.644	418.952	436.798	455.135	429.258	492.812	407.649	30449.3	29423.3	452.594	499.111	401.53	456.819	479.779	434.769	476.162	405.367	481.454	414.207	475.306	440.892	444.963	407.546	467.925	483.448	489.007	10276.2	454.1	445.98	486.227	457.334	26.1879	0.0441893	0.149905	0.378586
517	10.4082	766.368	718.346		468.648	450.63	495.123	411.057	408.282	378929	1.30033e+06	8744.47	481.954	405.154	491.357	490.345	1.27106e+06	475.884	491.391	287417	4395.79	404.032	448.893	2177.87	413.717	431.113	450.679	2839.76	3663.32	5898.69	496.048	475.647	281563	260722	1858.67	485.847	446.748	33.4314	0.925982	0.949208	0.983514
518	10.4082	963.271	982.281		485.11	421.426	402.504	467.692	441.354	425.108	463.008	2383.01	8930.5	446.564	465.995	454.586	432.116	428.327	496.833	458.319	457.763	435.233	2557.52	3781.02	457.418	481.713	2978.28	482.219	483.827	3312.75	13639.8	6223.84	2185.7	454.658	1663.33	9931.82	443.617	29.9637	0.208015	0.171343	0.398094
519	8.03392	700.262	346.178		493.752	404.764	404.055	434.889	434.338	478.967	477.364	4038.85	456.063	416.907	464.806	443.415	450.241	471.639	480.826	474.437	427.759	401.179	499.583	400.397	484.996	401.541	473.562	424.162	491.378	471.466	496.861	418.745	1055.49	458.053	449.807	457.803	434.36	32.6252	0.43397	0.340612	0.579788
520	10.4306	1139.53	1094.54		383580	320414	374093	373267	404521	265523	205602	491363	503012	1.32426e+06	1.48157e+06	871918	306728	2.0428e+06	92006.2	154987	383658	21773.8	19939	100649	25079.3	1.04945e+06	442.853	20527.9	212062	237196	224654	208904	711888	642017	187458	216779	371175	27768.4	0.90185	0.536018	0.724005
521	8.07783	439.138	438.135		7247.94	8114.63	7652.96	7539.67	7521.73	16211.2	9680.91	8417.69	6701.3	11734.4	9734.73	12576.5	12489.6	6544.58	7540.61	11342.5	20428.6	4239.06	5672.22	4696.95	3910.51	6564.4	4995.29	5382.38	5557.04	5694.88	13444.1	10198	10413.4	11820.4	5190.3	11821	7615.39	282.907	1.13512	0.653054	0.815702
522	8.07783	476.15	475.146		460.668	2195.78	447	423.169	413.397	77177.7	75166.2	53456.3	63257.4	39052.6	29107.4	84077.3	77563.4	495.237	2353.83	5515.79	3753.4	469.866	452.711	405.17	6302.05	486.832	467.73	3065.54	438.157	451.061	406.768	416.568	56202.9	28959.8	1393.24	411.668	788.002	704.088	0.515272	0.041084	0.174438
523	10.4306	603.124	525.646		448.045	453.538	452.704	409.292	432.829	472.767	453.306	450.464	465.776	470.477	403.535	401.818	5532.1	405.574	430.515	408.387	477.905	5082.58	442.792	461.646	480.835	32777	422.184	426.464	476.549	447.979	472.885	498.042	452.721	1276.05	4557.56	485.463	439.282	16.7404	2.81862	0.416847	0.631638
524	10.4532	436.191	391.198		402897	379907	360537	363408	344663	557464	566969	32070.7	15648	232954	153200	369268	232275	21986.5	47774.1	248453	245999	52588.7	62809.3	6312.27	115919	189993	585569	473211	41427.6	39584.9	12285.4	10630.3	259718	194293	174157	11457.9	370283	19773.3	0.748092	0.995307	0.995695
525	8.10032	755.204	755.204		125522	124753	123948	119713	124867	35840.6	32004.8	71792.9	109381	60428.4	71439	189045	124294	212947	160665	173561	154857	28512	49267.1	137217	16870.4	44004.3	73253.7	117567	165540	227098	130960	75977.6	63481.1	169228	95481.1	103469	123761	2084.94	2.6658	0.000423186	0.00495649
526	10.4532	815.961	815.961		445.005	430.219	461.464	410.925	405.405	487.738	415.715	429.257	439.372	483.999	415.959	401.247	477.947	409.586	402.513	412.118	463.626	471.175	21449.3	418.008	495.657	433.494	451.338	482.729	427.726	472.022	449.912	422.421	445.34	427.839	2789.05	436.167	430.603	20.8909	0.960703	0.37127	0.59664
527	10.4983	1161.51	1083.5		479.801	4842.99	2094.1	434.437	470.853	450.341	450.317	402.832	453.236	401.405	2236.17	16716.5	10808.8	1976.66	426.645	401.049	496.289	497.846	486.666	402.669	461.882	493.599	471.592	464.971	426.924	449.892	491.879	430.827	732.383	5137.66	461.782	461.353	1664.44	1710.48	7.01499	0.155982	0.381041
528	8.12283	190.003	190.003		451.807	499.861	475.495	428.467	478.377	409.288	442.925	484.821	483.82	446.424	419.811	400.689	491.974	432.415	436.772	405.287	425.3	483.301	408.896	411.719	409.291	422.204	481.022	445.738	479.535	490.792	498.086	479.587	447.848	432.073	448.055	488.837	466.801	24.4821	0.964775	0.40462	0.624083
529	8.16793	113.061	175.061		30194.2	26643	27132.3	25776.3	25813.3	29175.2	30697.7	285130	50311	28892.2	27268.9	253566	93943.5	59104.1	59714.7	370063	24931.5	40818.8	76692	34628.9	40262.4	37633.8	43983.5	58919.7	32404.4	19743.8	26865.8	26796.6	75245.9	143554	42787.5	26831.2	27111.8	1624.26	1.9078	0.221733	0.468104
530	10.5434	359.135	683.256		407.337	409.159	424.27	488.591	467.26	465.188	431.826	499.402	464.724	480.858	425.057	425.044	478.563	482.547	429.082	415.224	454.711	430.652	463.009	483.639	17027	21516.1	23339.7	38284.4	444.15	474.772	410.517	400.336	461.176	447.528	11384.8	405.427	439.323	32.7638	0.970407	0.426096	0.636711
531	10.5434	494.103	493.099		3362.48	3744.03	3840.42	3103.14	3625.79	412.051	426.545	461.154	462.602	406.061	460.047	7467.2	472.803	3643.68	470.539	479.048	405.672	486.274	6217.2	3200.51	2877.58	5362.67	5645.86	483.669	419.332	2567.56	7223.76	3044.51	438.077	2156.49	3028.96	5134.14	3535.17	268.882	4.92263	0.133715	0.364593
532	8.16793	361.112	293.124		79656.7	77397.6	82150.3	81948.1	77859.8	49457.9	49043.8	93664.5	89604	56175.6	52941.7	61211	67758.2	75987.2	77844.1	70784.3	81481.1	44719.9	54494.4	148545	82788	93671.7	158495	172853	158945	140277	153243	125241	65147.9	72511	117199	139242	79802.5	1984.67	1.11302	0.299004	0.555757
533	10.5659	533.167	533.167		498.745	490.13	467.739	482.14	427.174	10783.1	4080.38	7691.12	7754.15	25456	20854.4	473.255	2056.1	483.254	480.954	452.146	2347.41	465.212	2329.47	407.834	472.337	422.081	408.922	499.798	2895.74	3191.47	473.118	498.784	12769.9	1048.85	1232.54	485.951	473.186	25.1687	0.082135	0.000121675	0.00156048
534	8.19051	771.163	385.078		326864	312826	330779	295359	292375	289029	299261	103925	98889.4	114003	164386	214226	289409	53695.9	58991.8	428276	345840	6951.01	13057.8	69039.3	82507.6	65700.2	105643	173896	39902.4	59004.1	109307	63454.5	178249	231740	68411.2	86380.9	311641	15720.4	1.30009	0.831269	0.924634
535	10.5885	489.211	499.24		8512.95	9548.56	8541.22	9468.47	8329.2	84760.2	267517	102112	109248	89306.9	100848	373856	406145	13390.1	484.444	26659	38123.3	408.861	2255.7	4013.08	411.429	3735.94	477.876	447.268	5537.37	488.13	440.195	9187.05	125632	143110	1975.07	4813.62	8880.08	518.874	1.13912	0.239184	0.491056
536	10.5885	703.283	366.022		450.784	487.232	421.912	411.397	489.2	442.016	429.28	415.835	473.841	496.259	423.983	496.11	406.104	469.023	444.768	462.507	479.06	410.306	448.013	425.266	487.181	450.478	407.57	400.504	457.263	1943.47	76330.9	409.082	446.869	459.595	603.34	38370	452.105	32.1884	1.02848	0.500151	0.697901
537	8.19051	411.188	457.193		12522.4	16308	18909.2	14309.5	14834.2	490.549	445.267	30894.9	24519.8	3155.24	494.534	484.417	408.385	93781.3	114865	409.899	2058.63	14011.4	26781.5	1980.91	82173.1	24001.2	45775.8	46560.9	23595.6	24229.8	37366.3	54384.5	10000	35334.6	32123.4	45875.4	15376.6	2141.31	3.53345	0.818017	0.917473
538	8.2018	335.161	335.161		457.579	2150.55	433.345	2097.86	416.074	482.896	480.77	403.429	442.778	407.037	441.062	43854.6	82796.8	418.486	428.848	7459.82	46169.5	5274.47	12192.4	401.29	477.218	447.132	400.275	416.569	487.077	498.71	447.884	479.181	442.996	30188	2288.35	463.532	1111.08	827.485	68.1452	0.0149602	0.0858456
539	8.21303	517.147	515.14		162508	158311	164411	165972	156942	135646	117390	286672	266821	261498	247911	169495	88032.3	75627.4	116760	161882	140584	42373.5	76502.9	53924.7	151310	47522.2	39934.2	36010.6	107344	98353	387597	333314	219323	125397	72586.1	360456	161629	3474.4	0.571745	0.0257325	0.125801
540	10.5885	559.204	559.204		449.866	2510.47	498.444	2485.61	2060.08	433.588	8809.02	53988.7	465.765	415.032	473.333	426.033	409.039	416.639	87137.9	3283	462.018	443.44	4947.37	433.018	50893.6	421.788	494.636	8751.35	469.246	452.51	458.878	3969.03	10764.2	15355.8	7478.55	2213.95	1600.89	933.934	1.42655	0.928695	0.974181
541	10.611	670.251	670.251		20680.1	21913	20172.4	20501	19080.4	6691.27	10548.7	14823.4	8987.98	5145.22	8562.44	29976.2	27693.9	26397.9	43595.3	32437	16404.4	12877.1	7160.56	16541.2	8798.82	7251.03	12223.9	13349.3	14909.2	12927.8	12818.4	10011.8	9126.5	29417.4	11782.1	11415.1	20469.4	910.711	3.2233	0.000135385	0.00172767
542	8.25823	475.619	933.231		2002.63	2205.97	488.458	462.119	470.308	431.055	442.268	439.041	9361.53	480.021	475.635	459.165	448.129	441.826	494.089	400.898	469.603	41634	60242.8	127960	11232.3	13895.4	50683.5	488.519	63926	110389	13146.1	435.903	1938.26	452.285	53383.5	6791	1125.9	801.49	0.233346	0.338327	0.578925
543	8.25823	922.235	921.231		407.37	481.239	493.737	409.559	405.165	467.585	481.055	2957.15	8800.81	13967.1	15559.5	2166.26	456.492	408.043	411.516	499.274	4557.78	3673.61	4127.11	2676.32	6727.01	38541.5	11567	459.167	4292.82	10316.3	10880.8	11180.7	7038.87	1416.56	9153.43	11030.8	439.414	39.4753	0.201248	0.114756	0.334487
544	10.611	475.219	429.213		483.916	496.688	458.902	405.25	411.61	6313.76	497.675	8722.74	6711.91	6739.94	7643.22	8530.89	4964.08	405.791	416.016	7313.86	11871.1	2321.59	9686.35	20482.9	11345.2	25290	8554.32	403.237	41062.8	46200.2	457.262	428.006	6104.88	5583.63	18371.8	442.634	451.273	37.0879	0.914619	0.56986	0.75206
545	10.6335	1063.29	1063.29		441.688	433.116	416.853	492.87	2037.21	464.73	474.676	2201.26	2539.3	3152.75	3294.93	442.594	488.877	475.503	462.798	443.905	431.48	493.049	473.621	3391.37	429.366	413.972	400.957	472.953	403.388	425.863	5884.23	402.866	2021.28	457.526	767.171	3143.55	764.347	636.938	0.226355	0.00965375	0.0639841
546	8.30324	653.194	381.141		403.725	443.219	493.452	425.779	454.018	427.152	451.323	2372.23	409.948	480.594	426.533	407.801	461.936	495.585	432.559	482.327	449.587	457.446	414.375	454.6	456.395	449.893	453.244	404.856	3358.52	403.014	411.052	413.576	761.297	454.966	761.371	412.314	444.039	30.0019	0.597619	0.405438	0.624274
547	8.30324	721.199	721.199		2318.99	2485.92	2050.57	10319.6	2248.8	22320.6	18595.9	191156	112808	40902.3	23269.2	4186.77	5100.48	12873.5	12490.7	10062.6	8652.74	22405.3	18373.7	5678.74	4741.56	12357.5	9161.53	8420.08	9293.21	15284.2	5108.43	422.775	68175.4	8894.46	11746.2	2765.6	3884.78	3220.44	0.130464	0.00294694	0.0238451
548	10.6787	1077.52	1076.52		2547.08	418.287	484.162	480.926	483.894	482.122	433.969	430.648	416.194	446.959	408.715	445.007	438.1	4923.17	3378.22	4046.3	4145.72	72948.7	47402.4	2452.64	495.851	485.308	498.841	486.962	427.585	422.704	443.604	461.639	436.435	2896.09	13957.9	452.621	882.871	832.484	6.63578	0.010005	0.0654662
549	8.32581	134.038	367.104		903004	926334	906216	912422	933661	149863	126873	60423.1	50985.8	19908	21490.1	28838.5	25489	1.59625e+06	2.13004e+06	35904.1	38533.8	42419.8	45948.9	55557	66562.4	79242.4	99227.4	86456	67099.4	78949.6	288491	363344	71590.6	642510	69051.4	325917	916327	11794.8	8.97479	0.396492	0.616792
550	10.6787	580.27	579.266		447.992	485.429	471.537	436.024	486.823	22755.4	15276.5	95080.4	74933.7	77067.3	95434.1	11869.3	7651.63	6962.61	5547.89	23996.7	29673.4	428.168	402.34	415.44	36995.9	26201.2	4986.25	2775.39	15187.1	19285.7	498.276	461.107	63424.6	14283.6	11853.1	479.692	465.561	20.3156	0.225206	0.00640046	0.0457303
551	10.7238	392.201	437.203		3150.32	3726.9	481.87	403.827	3547.97	478.541	407.734	471.259	416.387	451.664	407.903	15866.8	3811.94	438.491	447.935	91569.2	499.778	477.819	420.702	434.692	462.718	464.302	406.539	410.949	456.867	411.395	458.456	484.69	438.915	18772.4	438.443	471.573	2262.18	1497.36	42.7699	0.0672723	0.236115
552	10.769	343.104	297.098		490.703	432.555	455.296	423.834	474.192	472.636	6303.8	4557.71	435.505	5026.32	484.256	7074.76	422.804	449.143	439.637	11287.3	495.201	428.036	2418.85	427.202	467.703	463.256	491.951	4090.08	493.748	485.759	413.317	3229.68	2880.04	3361.48	1085.18	1821.5	455.316	24.9707	1.16717	0.774784	0.895593
553	8.34833	441.199	487.204		11422.8	10568.7	11271.8	10498.2	10610.4	487.284	7122.61	56026.1	4836.46	18219.6	2279.19	2860.17	433.9	4185.97	48033.7	30188.1	4223.71	5962.65	63503.2	475.837	120819	10939.1	6637.97	55531.7	89723.9	11285.7	10473.4	93836.8	14828.5	14987.6	40542.2	52155.1	10874.4	390.728	1.01073	0.972564	0.989339
554	10.7902	378.185	377.182		386946	419618	371451	352705	393461	10384.9	11270.8	451.435	412.592	413.121	5638.37	5890.9	9110.27	22208.5	65045.5	10465.8	16623.8	824516	855005	13734.5	88872.6	211151	193002	571248	48173.2	42427.4	375190	327684	4761.86	21557.4	316459	351437	384836	22361.7	4.52711	0.0214335	0.110396
555	8.34833	347.135	347.135		436.993	415.499	479.435	441.687	494.081	447.063	480.185	450.008	404.674	405.834	495.209	487.649	475.731	409.332	413.681	409.487	453.801	18363.4	19288.7	452.629	414.606	470.466	454.048	2501.52	460.541	416.382	436.861	405.342	447.162	441.614	4758.03	421.101	453.539	28.8984	0.987592	0.800218	0.906607
556	10.7902	642.197	606.22		472.523	407.123	418.035	474.53	440.234	405.657	6509.81	494.818	495.826	490.107	460.741	495.28	7544.47	19521.5	27547.2	9504.36	422.518	411.935	419.807	434.244	455.624	469.589	497.96	494.252	404.869	403.319	472.784	452.996	1476.16	10839.2	443.511	462.89	442.489	27.5048	7.34285	0.0621099	0.224383
557	8.3924	486.162	447.151		1.12486e+06	1.19574e+06	1.13328e+06	1.13885e+06	1.16677e+06	2.40104e+06	3.54824e+06	3.65094e+06	2.43178e+06	4.13626e+06	3.83921e+06	4.63043e+06	3.28614e+06	1.11291e+06	1.80807e+06	3.2501e+06	1.66203e+06	1.27102e+06	1.84766e+06	1.21003e+06	1.36061e+06	1.45545e+06	770999	1.14507e+06	2.27947e+06	1.68843e+06	3.73646e+06	3.502e+06	3.33458e+06	2.62495e+06	1.44764e+06	3.61923e+06	1.1519e+06	26042	0.78719	0.196166	0.430223
558	8.3924	786.219	831.221		407.156	428.414	484.606	450.676	465.443	401.468	498.561	474.792	5129.53	6265.49	7378.56	56485.8	41214.8	8943.42	4372.75	2098.4	19206.1	420.846	492.614	480.093	462.948	474.52	43599.1	56848.5	403.068	452.931	6972.71	2253.62	3358.07	22053.6	11514.9	4613.17	447.259	27.205	6.56733	0.0292638	0.136228
559	10.8087	1180.54	1112.55		97784.1	113367	93145.7	98563.2	99111.4	734679	690469	1.29744e+06	906513	1.22688e+06	1.13569e+06	1.64072e+06	1.52739e+06	716171	856976	282107	548283	47714.6	57653.7	44556	832864	291773	21365.5	8115.96	96390.6	85161.7	52609	37017.9	998613	928608	165066	44813.5	100394	6821.26	0.929898	0.490049	0.688754
560	8.3924	386.081	385.078		182426	176020	145102	140802	173002	192905	151601	8592.08	12157.7	93543.4	142476	22826.9	222980	27502.9	34623.2	260239	244092	443.741	489.016	64715.3	34219.5	30224.6	7330.94	19210.9	11215.2	26588.5	66352.6	10271.8	100213	135377	21604.2	38312.2	163470	17081.5	1.3509	0.659893	0.821264
561	10.8087	770.389	780.418		55753.5	43386.5	30416.1	25745.9	27224.9	25724.2	20533.4	13744.7	12023.3	427.101	466.988	463.393	483.371	257516	195390	413.568	438.003	283804	218987	69310.7	405.685	402.657	401.236	476.416	17850.3	8908.38	10307.3	20472.9	12153.3	75784.1	66727.4	15390.1	36505.4	11461.4	6.23569	0.819413	0.918215
562	8.43631	905.31	905.31		2904.84	3725.27	2764.09	2939.1	2759.46	440.841	430.387	408.358	483.778	426.741	481.842	435.528	465.891	14822.1	18131.9	485.351	461.302	474.79	402.07	475.283	413.875	488.705	410.525	414.785	464.246	455.248	428.233	452.28	445.324	5800.35	444.392	440.257	3018.55	360.714	13.025	0.134307	0.364593
563	8.43631	387.167	387.167		58246.9	62821.4	55996.9	58004.3	55889.5	484.005	27719.6	474.632	410.166	443.533	429.635	486.144	31523.5	20724.1	414.89	455.532	493.543	326695	241739	55705.3	99940.5	188373	93422.3	475.74	74611.2	452.435	5819.32	44631.7	4993.59	9016.29	120157	25225.5	58191.8	2513.54	1.80557	0.546944	0.734124
564	10.8606	440.186	393.177		450.021	417.819	476.221	461.537	458.975	12278.4	33085	12874.1	487.957	4757.68	6123.29	14578.6	8990.96	482.6	7770.59	19786	8550.38	439.837	4614.29	425.339	4459.19	450.384	449.928	416.843	13075.7	5539.42	457.46	14478.7	11601.1	10026.5	3319	7468.1	452.915	19.4645	0.864275	0.981834	0.991645
565	10.8773	1082.34	1081.34		82823.6	81451.5	73089.9	69374.4	73279.7	417399	316731	289088	261992	301059	321848	242709	430666	35650.7	42241.5	249092	381604	138431	196287	180850	72197.1	166260	203451	134482	196370	190917	285917	181159	318019	230327	164360	233538	76003.8	5216.26	0.724255	0.158768	0.384509
566	10.8935	475.181	475.181		465.848	441.971	423.506	441.799	453.128	463.982	436.637	468.079	476.039	400.465	493.056	2561.18	3508.69	472.341	493.902	446.154	489.585	452.981	426.357	446.865	410.122	440.192	489.24	4020.14	454.992	498.836	454.462	434.552	456.376	1328.64	848.859	444.507	445.25	14.0128	2.91129	0.124834	0.351867
567	8.48133	815.262	519.172		418.254	424.405	476.812	486.074	448.97	7308.55	14639.1	31357	28043	47404.8	56458.6	14527.2	8448.11	3330.28	450.86	408.708	401.655	3171.96	2985.42	403.348	13533.4	11724.6	4144.65	3182.88	3614.08	5335.9	24130.6	17911.7	30868.5	4594.47	5344.03	21021.1	450.903	27.1296	0.14884	0.00493842	0.0368313
568	10.9259	589.588	591.168		40045.9	29773	28481.1	32650.4	438.829	5361.34	11003.1	485.399	25597.3	405.627	499.221	23760.9	495.453	27357.8	408.248	21926.8	24603.8	23118.3	33552.2	464.027	15519.1	25431.4	14226.6	11691.9	8019.87	406.199	3808.95	32194.4	7225.34	16425.5	14714.4	18001.7	26277.9	13527	2.27332	0.382531	0.606049
569	8.48133	145.03	325.093		13118.8	13396	13803.9	13395	13522.7	18943	17036.9	24208.9	46503.3	6055.96	9728.93	13602.5	10671.7	439.38	429.423	13143.7	19974.6	22006.2	14008.7	97318.9	108606	81247.5	19262.8	17305.6	30052.6	56756.7	481.001	8040.95	20412.8	9710.22	49618.4	4260.97	13447.3	221.867	0.475692	0.123011	0.349502
570	10.9259	792.661	792.159		2559.04	485.872	492.146	454.069	491.317	499.658	419.195	465.388	425.162	460.781	475.24	460.212	497.613	419.437	457.107	437.544	482.349	446.588	477.122	461.326	417.719	473.873	430.877	454.572	432.935	401.656	6456.17	15361.6	457.571	459.043	444.074	10908.9	896.49	831.395	1.00322	0.927853	0.974181
571	10.934	1010.29	1009.28		460.983	451.254	480.121	467.544	411.484	406.355	441.08	479.257	2613.34	482.841	411.131	445.103	451.789	421.107	400.025	448.014	411.955	472.142	477.95	464.186	404.407	475.409	400.941	411.141	410.859	494.528	11909.5	2866.63	805.668	429.665	445.729	7388.07	454.277	23.3636	0.533304	0.297811	0.55515
572	8.5039	712.218	401.109		19061	18648.5	16375.7	15371	16130.5	137690	83752.5	38969.8	28024.5	462.936	415.825	457.711	457.128	16098.2	17247.4	24862.1	27209	12418.7	12480.5	34185.6	17139	13220.9	19438.4	20471.6	21252	22945.8	429.954	412.774	48219.3	14388.6	19283.6	421.364	17117.4	1462.57	0.298399	0.617685	0.78953
573	8.5039	413.04	412.037		420.86	474.675	431.72	461.497	480.671	479.588	479.018	450.211	415.819	438.482	497.356	431.705	400.416	454.41	411.144	467.365	451.045	421.077	410.594	406.103	449.133	411.375	404.934	486.867	400.243	456.259	482.396	453.912	460.079	436.014	427.398	468.154	453.885	23.6203	0.947694	0.178626	0.406619
574	10.9421	724.143	723.14		416.736	431.538	421.825	488.667	442.369	481.207	425.98	488.536	478.167	410.89	455.359	470.446	495.902	432.234	436.02	419.638	427.903	3903.41	4894.67	438.943	3146.79	4329.94	404.287	3954.11	400.498	417.893	482.368	462.154	456.69	447.024	2432.28	472.261	440.227	25.7564	0.978835	0.603715	0.780902
575	10.9581	1233.35	839.298		5646.25	6683	7173.9	4361.68	6615.29	77141	83727.4	117237	100822	56268.2	47882.5	24484.3	48145.4	2091.45	427.58	73581.8	82534.7	10372	26040.6	30993.1	7469.1	13789	20922.9	11402	38539.8	38361.4	18919.7	20728.7	80513	38544.2	21987.8	19824.2	6096.02	998.623	0.478733	0.0824759	0.267217
576	10.9581	475.181	474.178		9672.09	7818.45	9547.03	7203.74	7658.57	29464	50244.9	20445.4	4846.19	3321.82	3002.05	7099.47	26504	52546.8	65988.9	33911.3	9213.72	8630.78	13376.7	4121.3	34487	4298.01	6161.76	5215.61	12473.8	12687.4	12653.8	4282.12	18554	32544	11272.5	8467.97	8379.98	1024.78	1.75401	0.215457	0.45939
577	8.57152	688.336	691.336		495.695	421.761	400.234	482.022	474.373	210730	396814	2376.14	139822	154408	124964	26444	453410	3232.56	22703.2	320232	74929.8	2793.44	3231	2812.22	6116.46	6954.03	3392.51	10854.5	4076.08	3577.48	5837.72	2224.37	171519	150159	4867.52	4031.04	454.817	37.0556	0.875462	0.622138	0.791952
578	11.0075	1089.27	756.208		28061.1	24063.1	25113.4	21935.4	27724.8	67378.8	42866.4	112867	128928	568039	510172	743180	731318	37576.2	34676.1	41381.5	128063	30572.6	63180.9	40433.2	25394.6	30269.7	205760	143833	33081.5	30398.7	31102.5	49175.7	238375	286033	66991.6	40139.1	25379.6	2295.97	1.19993	0.794851	0.905326
579	11.0075	965.258	965.258		491.113	430.688	405.545	423.55	467.571	478.794	434.59	473.647	432.565	415.199	485.625	411.649	424.576	474.213	417.865	401.027	443.125	497.977	400.41	421.32	498.718	443.098	18921.1	2629.78	3550.45	471.295	12057.6	13295.9	453.403	428.742	3092.68	12676.7	443.693	31.1414	0.94561	0.155618	0.381041
580	8.57152	785.158	784.151		438.316	406.165	486.517	485.104	468.362	444.323	481.908	466.843	457.478	422.64	475.76	447.706	402.503	476.437	2136.63	427.867	442.485	487.446	488.546	412.863	476.929	429.481	407.254	3491.3	469.026	477.642	458.721	496.331	458.159	722.272	793.388	477.526	456.893	30.7357	1.57647	0.423733	0.636318
581	8.57152	689.32	693.342		489.324	430.398	413.533	499.096	453.952	426.587	457.543	426.321	494.569	420.511	426.153	467.386	402.142	426.926	471.154	36095.1	5313.51	487.493	479.559	453.371	484.537	449.141	446.262	415.106	457.462	441.209	416.55	404.828	441.947	7196.04	457.127	410.689	457.261	32.9331	16.2826	0.165906	0.392341
582	11.0075	727.246	727.246		464.921	400.663	494.586	423.284	408.138	424.887	447.863	408.9	423.518	413.548	483.138	438.138	400.596	401.817	445.016	406.771	495.154	437.618	413.517	493.457	494.038	489.31	460.34	413.225	483.698	443.57	2251.97	495.479	433.642	431.249	458.752	1373.72	438.318	35.8569	0.99448	0.875477	0.942219
583	8.5941	400.052	337.057		21390.1	14716.7	13832.5	14194.6	14622.5	15093	13076.8	53365.8	50551.3	54732.7	45571.1	11992	13586.3	58417.9	10655.3	10129.2	13934.7	98379.3	78250.3	99532.8	38430.9	47235.8	48469.4	31044	95657.3	103578	101353	127270	38731.8	19785.9	71175.4	114311	15751.3	2837.12	0.510844	0.0774652	0.255396
584	11.0251	419.156	419.156		483.68	414.767	414.406	490.313	444.045	442.151	480.636	496.304	455.888	469.627	435.442	456.863	456.348	467.94	478.847	400.229	447.451	449.35	450.939	481.827	17833.3	21513.6	487.146	439.599	492.048	417.077	490.278	412.786	463.341	451.28	4729.43	451.532	449.442	32.563	0.973969	0.42988	0.639116
585	8.5941	496.118	565.048		457.853	492.098	402.645	441.474	473.449	436.015	438.354	450.164	417.925	66912.1	57705.2	471.246	7522.92	461.155	452.462	466.08	490.812	484.047	446.503	439.078	407.091	2780.9	2222.14	429.036	414.031	5381.68	7519.22	6241.33	21060	1644.11	1444.95	6880.28	453.504	30.4553	0.0780682	0.35131	0.584757
586	11.0435	425.203	471.209		2086.13	2233.67	431.999	410.198	2484.48	3787.08	3626.01	18359.4	12518.4	5866.95	5317.14	494.128	401.676	9729.39	22921.5	4576.51	4299.15	7044.27	18839	415.552	48664.8	20179.7	5564.01	10305.8	28463.2	12979.1	15849.1	31402.9	8245.83	7070.39	16939.5	23626	1529.3	913.786	0.85745	0.295658	0.553658
587	8.61672	463.18	395.192		239589	235620	244103	242470	254137	140446	130383	11702.5	3030.8	95799	71740	70909.9	60060.7	36514.6	85176.9	73006.1	79117.3	35929.8	29303.2	1982.46	46910.6	83087.5	304000	310434	12897.2	18344.2	5189.93	3101.07	75517	67464.3	93654.4	4145.5	243184	6187.96	0.893365	0.483649	0.685265
588	11.0631	533.094	533.094		3083.09	2676.87	3216.98	2894.55	3967.48	3765.28	2517.47	4465.69	6223.55	45288.8	59193.9	471.479	474.411	428.621	436.895	436.506	3609.53	401.731	2398.16	4524.9	2590.34	3118.61	3011.13	488.259	5217.11	3534.85	11621	7531.48	20242.5	976.241	2809.45	9576.24	3167.79	439.265	0.0482274	0.00203552	0.0178195
589	8.6392	711.352	709.346		32380.3	18828.8	25335.1	17587.9	25478.6	496.502	430.35	469.593	103483	2118.74	480.725	437.741	480.688	17226.8	468.221	424.635	425.184	495.597	477.709	11142.8	481.945	456.585	477.832	455.892	451.03	424.961	76047.2	85194	17913.2	3243.87	1651.6	80620.6	23922.1	5329.62	0.181088	0.594656	0.773475
590	11.085	221.067	472.191		433.716	475.286	471.703	466.036	444.906	419.704	463.572	4133.48	483.09	437.112	3514.66	449.222	22978.3	481.842	487.548	2395.14	6129.52	33599.2	44826.3	57592.8	3177.66	9441.36	12672.3	5790.81	11885.2	40191.1	8585.69	411.528	1575.27	5486.92	24353	4498.61	458.33	16.1974	3.48317	0.418314	0.632035
591	11.1076	443.156	499.24		5654.77	5924	5678.91	5636.2	5733.68	84944.5	40528.5	20496.4	28172.9	11936.9	14232.6	126346	95417.5	480.953	414.56	2043.37	10062.4	467.184	485.752	407.971	414.467	411.237	461.442	482.186	480.285	450.549	455.421	475.013	33385.3	39127.4	451.23	465.217	5725.51	104.515	1.172	0.20001	0.436059
592	8.68431	388.17	387.166		288670	292260	280877	291106	282619	506314	361246	102428	94835.2	676990	511235	340035	531107	30918.9	17146.1	536438	566208	941007	614710	121801	325080	607111	234622	180274	158622	61284.1	29253.8	70423.2	375508	336975	360501	49838.5	287106	4559.79	0.897385	0.507689	0.701628
593	8.68431	788.198	787.194		457.526	445.046	484.734	447.75	470.682	476.027	480.613	418.443	455.818	408.452	434.496	17455.3	5389.09	16267.4	17828.5	6871.95	12296.3	4710.39	5874.15	430.387	3994.15	5788.2	8620.58	11567	475.91	490.768	2290.98	466.241	445.642	12684.8	4661.28	1378.61	461.148	14.8263	28.464	2.87241e-08	1.09966e-06
594	11.1076	311.114	267.124		6545.62	6721.26	6277.92	5811.82	5692.88	467.867	449.951	446.546	490.235	450.704	482.824	490.5	429.741	487.999	2085.73	434.55	434.609	447.024	421.222	424.402	5973.48	11968.3	48320.6	53777.9	487.766	2682.75	23821.3	27029.9	464.688	727.188	13833.7	25425.6	6209.9	401.148	1.56489	0.383961	0.607563
595	11.1302	1085.51	1094.54		72656.2	83674.7	89900.8	95017.5	105793	86073.9	77465.6	194767	190383	516292	514998	614684	490406	417963	424632	61393.5	149511	13203.9	18318.2	23933.5	486349	302187	15341.4	8365.2	37812.8	51554.3	36255.3	27215.5	263330	359765	106341	31735.4	89408.5	11078.6	1.36621	0.514258	0.708036
596	8.70682	704.271	352.134		421.927	458.857	428.519	459.841	448.727	450.063	463.719	21748.6	2119.62	2088.97	455.552	454.196	440.701	69061.3	414.905	422.682	443.438	2008.51	435.611	454.57	419.137	413.683	470.099	475.896	481.609	446.839	458.642	412.535	4554.42	11872.9	622.884	435.588	443.574	15.6205	2.60689	0.740699	0.875064
597	8.72869	807.212	385.115		957145	1.01862e+06	978033	988056	997131	551148	368006	492079	582990	293908	399718	242084	160795	1.16456e+06	591558	443240	766974	1.03572e+06	905721	1.13427e+06	1.15116e+06	1.30931e+06	1.29033e+06	1.25536e+06	2.26026e+06	2.11902e+06	142315	179998	447975	561535	1.38457e+06	161156	987797	20357	1.2535	0.883396	0.947683
598	11.1302	553.168	490.173		4104.76	466.616	499.484	495.839	476.104	6457.52	6896.28	12304.5	5913.78	457.568	459.027	486.991	3607.52	13335	18521.8	3030.68	420.214	6352.98	3954.74	2381.56	100439	2709.34	444.923	405.911	3934.93	8514.62	3916.11	433.082	5414.78	6567.03	14348.7	2174.6	1208.56	1448.15	1.2128	0.969489	0.989245
599	11.1752	179.071	383.135		461.387	472.722	483.63	420.046	470.245	15795.3	16909.8	11445.1	8633.67	92977.3	73318	16958	11220.4	3239.66	402.868	2965.36	8097.88	414.179	447.52	429.689	9694.49	8707.4	7256.33	7361.25	451.489	2398.32	440.567	449.237	36513.2	7147.35	4128.96	444.902	461.606	21.9571	0.195747	0.030566	0.140254
600	8.72869	337.151	535.204		3282	3708.54	3214.4	2892.26	2974.78	48337.1	30219.5	40895.2	58179.3	15951.3	12319.5	71032.2	79137	487.76	419.334	459.466	8431.47	492.139	459.766	4339.88	422.41	422.34	438.372	414.468	414.777	446.001	455.977	404.082	34317	26661.2	872.239	430.03	3214.4	286.332	0.77691	0.0906567	0.286962
601	8.72869	316.112	315.109		48971.3	49256.7	47268.2	42815	45825.5	6849.32	6765.8	8552.45	8663.81	17554.3	27223.3	32449	33868.8	8690.65	13324.8	17982.8	30879.1	38804.2	76315.7	68233.7	24562.7	45944.9	291141	229993	10799.4	6241.84	186482	206187	12601.5	22865.9	88004	196334	46827.3	2357.76	1.81454	0.0833377	0.268544
602	11.1978	950.266	949.263		9601.55	9671.86	8959.86	8148.35	9076.13	413.971	406.442	10654.6	24110	2976.96	478.853	4161.85	3204.05	450.817	452.216	494.305	488.234	14772.3	19992	22621.3	20556	22302	15929.6	2306.12	7194.88	15287	36615.1	11669.5	6506.81	1541.91	15662.3	24142.3	9091.55	548.464	0.236969	0.395888	0.616673
603	8.81865	1217.29	608.139		5969.13	3418.64	3437.62	2883.35	2552.11	407.107	496.947	480.523	465.466	440.699	473.641	11611.1	2871.96	15370.7	3950.13	6815.9	5061.34	8766.4	6904.4	424.961	2853.92	5902	3222.17	21153.2	481.195	403.024	475.208	423.002	460.73	7613.52	5567.92	449.105	3652.17	1205.83	16.5249	1.5805e-06	3.55612e-05
604	11.2429	433.172	345.156		413.792	427.032	487.102	484.966	462.314	10720.8	3833.16	4812.76	7481.53	4203.67	4750.51	476.347	8317.57	432.358	480.822	409.913	8548.43	12216.1	20672	11037.8	28440.2	21607.1	33764	78919.3	10358.1	3469.92	4948.7	3248.35	5967.06	3110.91	24498.3	4098.53	455.041	29.874	0.521347	0.0369115	0.161567
605	11.2429	779.335	496.176		4829.13	4202.98	1887.42	433.659	1855.13	476.176	493.317	17915.2	16134.9	4457.31	6862.8	479.987	448.28	458.723	490.296	405.487	496.279	456.543	451.799	436.501	456.505	465.355	475.595	493.596	445.608	444.096	435.036	462.49	7723.29	463.175	458.4	448.763	2641.66	1630.07	0.0599713	0.0119454	0.0739552
606	11.2654	243.124	405.177		73660	74727	73877.8	73620.4	71623.2	22213	11905.5	6047.5	11264.5	3898.38	5161.46	10640.4	17486	51524.5	30707.5	16222.8	28216.6	32893.6	17006.7	21724.4	19955.7	44408.8	36929	16611.9	25897.2	43803.8	35679.1	11323.1	10081.7	25799.6	28803.4	23501.1	73501.7	1020.85	2.55905	0.0179573	0.0967659
607	8.84117	255.089	377.147		5431.27	5648.12	1952.9	2910.35	10867.1	5238.62	12942.2	441.347	459.667	4113.82	2416.42	19055.6	10967.6	16836.7	54301.8	13583.9	2577.68	10900.4	16849.1	3522.05	452.045	449.214	434.592	2678.58	459.804	487.56	457.946	439.295	4268.68	19553.9	4025.93	448.621	5361.95	3099.2	4.58077	0.0258107	0.125801
608	11.288	569.245	569.245		490.205	405.846	466.96	461.439	459.842	71133.1	42792.7	9156.01	19267.5	16342.4	21486.6	87933.1	72120.3	409.777	468.26	483.135	420.594	424.353	490.264	494.362	446.525	486.893	463.864	480.173	498.4	479.796	496.393	412.35	30029.7	26972.5	473.848	454.371	456.859	27.7351	0.898194	0.0745605	0.249997
609	8.84117	411.143	375.166		12001.3	13575	13991.2	13135	13871.3	5127.15	4239.27	4226.38	5442.27	4763.48	7114.99	11056.4	3137.33	15464.7	13989.2	10714.2	11927	11513.8	9183.09	12251.1	207327	241476	36554.4	15476.8	22001.7	32498	8285.3	5051.84	5152.26	11048.1	65364.7	6668.57	13314.7	720.042	2.14433	0.0228473	0.115589
610	8.84117	906.239	905.236		475.977	476.596	420.031	415.144	452.111	487.379	489.809	478.675	3881.87	3056.74	3220.58	448.04	438.692	2027.3	407.554	495.817	461.277	490.793	482.272	18109.4	460.937	8868.42	2096.39	470.74	18241.3	23389.6	4398.07	4250.02	1935.84	713.113	8067.76	4324.04	447.972	26.3785	0.368374	0.144922	0.375859
611	11.3782	164.072	164.072		415.646	412.288	492.241	479.938	466.175	2052.05	4835.44	5414.54	9176.06	408.634	473.526	488.077	458.627	11264.3	15541.8	4589.79	474.03	465.709	5911.07	446.135	13514.2	429.228	401.589	6510.74	9564.22	10738.8	5165.17	2223.79	3726.71	5469.45	5331.29	3694.48	453.258	33.1407	1.46764	0.983282	0.991645
612	8.8614	168.007	190.505		409.521	428.327	419.812	428.711	493.885	466.304	495.227	424.442	467.106	452.805	447.376	407.283	443.704	407.647	465.108	426.772	497.446	401.651	477.386	448.386	487.92	486.407	402.453	410.083	457.07	424.847	441.625	480.632	458.877	441.327	444.022	461.128	436.051	29.7519	0.961754	0.31638	0.566468
613	11.4007	639.219	683.22		2508.79	2800.67	2344.98	481.783	2695.43	479.865	450.529	4652.23	4714.77	2336.04	2504.82	460.296	422.481	25838.8	2338.03	428.821	455.41	10161.8	13941.2	5205.21	23061.7	33045.2	61503.1	53404.5	3027.02	2637.85	115772	40067.4	2523.04	4990.64	22887.5	77919.8	2166.33	856.647	1.97802	0.617773	0.78953
614	11.4007	533.09	533.09		406.323	494.02	484.689	418.072	488.925	497.374	417.939	3600.57	3564.25	16898.5	19352.4	463.632	433.964	414.717	415.471	466.636	425.807	3634.16	3072.19	444.2	2248.77	2527.48	400.453	419.866	450.709	461.901	2203.37	482.375	7388.51	436.705	1517.75	1342.87	458.406	38.0265	0.0591059	0.015749	0.0882015
615	8.87867	816.263	791.317		6666.59	5409.82	4869.52	3913.23	3366.09	4412.42	3219.27	6809.5	8355.88	48096.4	63378.1	3322.04	13454.1	3071.47	413.696	4261.69	6808.52	480.887	3743.9	417.685	455.345	434.785	407.529	454.906	475.465	406.731	2318.77	493.557	22378.6	5221.92	808.582	1406.16	4845.05	1157	0.233344	0.112909	0.331963
616	8.87867	340.17	339.166		16286	16569	19221.4	13528.8	13707.4	90331.1	58720.9	26098.6	41093	19607.3	24425.3	91470.2	72065.6	427.114	408.645	433.481	495.268	2924.6	487.401	481.698	34441	16428.9	469.858	412.557	490.548	452.697	432.254	448.705	43379.4	27550	6287.7	440.48	15862.5	2100.07	0.635096	0.0373635	0.162436
617	11.4233	147.045	313.072		488.297	443.194	463.651	443.451	405.866	132282	120496	525519	11450.6	75147.8	417.293	430.512	432.512	11482.4	31571	72923.4	15776.5	190624	12858.4	478.44	411.167	444.725	461.75	405.957	429.71	477.566	403.063	459.235	144219	22102.7	22954.7	431.149	448.892	27.1435	0.153258	0.227319	0.474373
618	8.89519	173.238	693.351		9.72974e+06	8.22051e+06	8.01425e+06	7.63287e+06	7.63401e+06	1.18206e+07	5.90275e+06	1.63047e+07	1.14292e+07	1.0431e+07	5.91609e+06	1.74154e+06	1.51075e+07	3.99601e+06	1.48962e+06	1.11085e+07	1.61793e+07	1.72676e+06	2.73465e+06	598688	137897	153541	907754	252324	254346	125963	5.73728e+06	7.35129e+06	1.03007e+07	8.27041e+06	765769	6.54429e+06	8.24627e+06	775410	0.802896	0.262793	0.5171
619	11.491	790.412	789.409		467.84	429.586	469.933	474.576	410.036	2455.78	460.266	416.456	440.988	443.333	495.514	473.699	2685.45	495.79	456.392	8091.16	3210.41	471.745	444.298	401.271	422.339	429.273	499.817	446.257	425.77	472.881	412.041	490.124	785.39	2568.82	445.961	451.082	450.394	25.8172	3.27075	0.173908	0.402016
620	8.90344	578.182	623.183		59663.7	53952.9	57123.2	52035.2	51020.9	8333.44	7172.23	8720.83	9006.23	7622.39	8366.78	4108.36	6042.4	15565.3	18891.5	16314.4	13828.9	5568.7	23470	17090.3	15690.7	23485.9	23756.1	24817.9	6470.99	4957.69	42729	54102.3	8203.65	12458.5	16145.4	48415.6	54759.2	3215.21	1.51865	0.295199	0.553658
621	8.91153	1125.29	771.199		499.022	3013.6	464.357	484.306	471.109	434.619	408.177	3335.69	2474.68	10066	24125.2	449.424	1929.81	454.041	498.879	2146.58	2233.08	270648	239614	473.39	149469	255429	322607	319984	437.672	446.302	18346.5	443.602	6807.4	1285.3	173234	9395.05	986.479	1013.63	0.188809	0.216896	0.461308
622	11.491	328.119	328.119		483.476	482.215	427.933	463.773	495.557	401.124	411.252	421.489	445.212	439.484	6142.43	409.35	429.679	2726.22	4648.1	444.845	442.584	480.806	476.268	439.947	6077.82	2604.92	486.693	457.62	480.463	450.359	478.706	420.511	1376.83	1516.8	1328.32	449.609	470.591	23.6246	1.10166	0.672065	0.830923
623	8.94414	703.28	395.193		21006.3	30318.6	30133.5	28600.7	32191.1	5077.58	5261.85	466.764	461.872	487.717	458.369	12064.7	13009	19031.2	2828.09	91900.8	61729.2	5787.94	431.784	7146.61	6666.35	12141.1	433.295	435.566	2164.51	4143.79	411.988	440.557	2035.69	33427.2	4372.33	426.272	28450.1	3892.37	16.4206	0.00237295	0.0201544
624	8.94414	1079.44	1079.44		492.324	460.613	460.228	455.943	2160.5	3011.57	2843.54	435.745	407.276	423.01	408.396	407.661	3238.26	412.435	446.949	3783.1	2929.05	427.54	450.906	408.932	401.801	413.306	417.89	442.326	462.326	438.599	402.622	482.074	1254.92	1869.58	429.292	442.348	805.921	677.413	1.48979	0.543465	0.730344
625	11.536	532.08	531.076		69687.9	73948.5	70070.3	64785.6	68980.4	88838.3	74914	73233.7	94848.2	86607	111008	87760.5	57887.1	121068	119792	49104.1	66907.5	99034.2	83123	58851.4	66341.8	117753	61907	53215.4	134344	124433	115047	110305	88241.6	83753.2	88778.1	112676	69494.5	2920.44	0.949135	0.557671	0.741845
626	8.96085	707.183	353.088	caffeoyl-quinic acid	5.39455e+06	4.85693e+06	4.74035e+06	4.74199e+06	5.25679e+06	8.95357e+06	6.84088e+06	1.56629e+07	1.63125e+07	1.81672e+07	1.7817e+07	9.37845e+06	6.71605e+06	5.08293e+06	4.88493e+06	6.6028e+06	8.21517e+06	1.19289e+07	1.25399e+07	9.09822e+06	7.42256e+06	7.71166e+06	8.03067e+06	5.35722e+06	9.9531e+06	8.99169e+06	8.79505e+06	9.0386e+06	1.3959e+07	6.81339e+06	9.00377e+06	8.91682e+06	4.99812e+06	274247	0.488099	0.0063478	0.0454807
627	11.536	821.205	821.205		418.958	436.376	466.874	441.452	413.433	474.181	452.136	483.764	437.616	2923.08	3013.56	2402.1	422.996	464.23	414.119	449.804	405.899	468.684	452.575	409.418	433.487	2010.36	23792.3	18015	462.729	438.353	41105.7	47905.7	1297.39	759.858	5164.77	44505.7	435.419	18.8738	0.585682	0.42692	0.636711
628	8.97775	1151.49	739.209		13158.1	13356.4	15167.2	11673.4	15241.1	178547	154295	18188.2	19538.4	53557.4	52939.9	17975.2	37640.9	47816.6	12166.6	32337.8	102850	8538.4	7741.74	10823.7	3557.99	6093.91	6265.48	3073.56	10983.3	8821.58	5548.01	3605.7	79510.9	41797.8	7322.19	4576.85	13719.2	1344.97	0.525686	0.334507	0.578052
629	11.536	1127.57	1126.57		32262.2	33095.4	27236.8	26101.6	25430.8	17907.4	11103.8	23766.1	20965.8	42437.1	41436.2	37811.1	40850.7	20097.6	15928.4	18835.8	37546.6	36105.6	54786.1	56321	33415.5	14797.1	10584.9	2617.52	31978.7	25422.3	12130.8	12595.1	26269.4	28511.7	29558.8	12362.9	28825.4	3209.7	1.08536	0.67763	0.834715
630	11.536	997.357	997.357		454.951	425.006	486.888	403.311	489.341	485.542	428.427	401.198	486.073	499.031	455.372	469.995	466.265	37749.3	16466.6	453.54	477.238	469.431	414.397	497.252	452.714	458.395	454.494	485.224	492.447	402.845	416.341	480.599	459.274	9347.15	458.578	448.47	451.9	33.8215	20.352	0.143042	0.37259
631	8.99482	659.171	261.088		478.687	451.749	492.437	448.04	498.989	462.65	406.495	2981.74	3399.33	2182.37	2843.22	2952.96	3625.21	4466.51	5511.46	433.104	2057.09	15049.3	17741.4	481.726	7045.31	6036.68	2193.71	4159.05	6576.58	5270.02	7805.81	497.886	2045.97	3174.39	7172.64	4151.85	473.98	20.7624	1.55153	0.385035	0.608138
632	8.99482	486.228	486.228		474.487	492.41	427.76	455.05	473.146	2770.96	3213.4	478.44	2074	2515.44	2199.27	478.509	464.836	3494.77	4320.99	2962.85	468.976	480.437	441.074	471.942	485.946	497.089	486.575	413.323	456.054	437.762	426.079	451.079	2208.59	2031.82	463.356	438.579	464.57	21.8751	0.919966	0.482041	0.684566
633	9.03223	121.03	121.03		2262.08	437.258	453.447	449.727	408.921	496.294	463.52	450.858	442.104	470.717	487.765	402.074	465.873	493.711	2606.91	469.484	430.023	441.287	411.51	488.667	494.484	484.014	463.524	3249.19	4157.93	3674.73	3353.59	5863.07	468.543	811.346	1540.59	4608.33	802.287	730.064	1.73164	0.406447	0.624274
634	9.05261	1143.28	720.28		432.092	466.341	426.614	475.112	452.536	4914.28	5143.28	6657.93	11167.6	41928.8	43573.3	1975.95	411.431	8844.93	7598.48	5747.17	4424.4	6769.45	8885.51	4235.01	2117.02	4143.22	5972.31	4139.36	6398.42	4671.75	4271.73	4770.31	18897.5	4833.73	5259.12	4521.02	450.539	18.8159	0.255786	0.0641397	0.22932
635	11.6022	467.177	467.177		473.887	441.187	406.024	454.524	441.702	35934.2	27190.6	3387.9	415.182	492.719	419.979	406.16	499.911	424.023	499.367	414.735	446.656	428.196	435.118	449.391	494.344	414.796	448.091	439.222	400.96	449.51	413.528	478.232	11306.8	448.475	439.959	445.88	443.465	22.1715	0.0396643	0.0684765	0.236115
636	11.6135	908.247	485.167		461.66	488.887	462.869	437.638	409.282	482.888	408.421	5134.35	7014.16	456.76	434.93	482.425	438.184	499.831	411.832	431.052	461.925	5731.03	8426.06	4755.3	4274.69	2792.06	3673.48	3979.98	3329.8	7825.75	4592.98	1989.54	2321.92	454.208	4976.46	3291.26	452.067	26.8447	0.195618	0.154643	0.381041
637	9.05261	719.33	719.33		480.686	464.35	480.715	464.206	401.096	11877.6	71764.9	472.539	493.393	471.419	478.166	450.959	36626.1	460.708	421.785	9819.73	462.329	493.792	403.875	416.457	410.636	487.986	486.579	419.549	491.452	482.898	435.329	400.139	14259.7	8040.26	454.803	417.734	458.211	29.4865	0.563846	0.879847	0.945458
638	11.6135	299.112	298.109		443.91	443.294	2956.13	463.889	434.417	22393.7	432.47	4981.88	446.962	4492.83	432.54	418.261	6577.23	6253.19	13699.2	442.931	429.395	483.975	468.08	467.514	81802.3	460.044	491.13	2415.4	479.652	452.7	435.488	472.405	5530.07	4636.7	9724.53	453.946	948.327	1003.95	0.838452	0.990931	0.995351
639	9.05261	437.166	343.083		473.331	414.616	404.975	472.813	452.232	461.377	496.435	55827.6	30863.1	39997.6	14064.8	486.091	495.064	5300.93	491.305	474.352	443.305	185163	128109	35934.7	402.317	421.529	480.584	444.736	94258.5	84663.3	405.136	489.776	23618.5	1281.84	58875.3	447.456	443.594	28.7881	0.0542728	0.0359448	0.159513
640	11.6247	1144.51	1152.55		118963	127502	118852	114206	127740	523229	450855	995741	884232	1.27795e+06	1.04074e+06	721279	849882	413605	401634	368918	504842	2903.11	5635.97	21464.8	3362.03	4254.45	7979.29	499.717	37138.9	30817	134937	145822	862126	543360	12672.8	140380	121453	5321.53	0.630256	0.0690009	0.236298
641	9.07459	949.258	965.258		193583	197554	174608	173468	185306	5291.2	3507.63	111736	205948	442.727	3144.56	49760.4	35063.6	2793.41	7678.35	3491.76	28895.8	98014.2	165143	262522	166201	225476	183704	34469.8	133525	177151	740128	261595	55011.6	21280.5	160690	500861	184904	9718.98	0.386837	0.782112	0.898798
642	11.7128	788.397	787.393		444.039	449.331	420.762	491.917	491.913	411.216	498.477	413.245	474.073	429.717	401.906	452.131	3807.21	443.591	406.237	479.064	476.592	400.828	437.299	486.731	439.705	452.502	491.17	489.69	427.62	419.175	467.768	488.084	438.106	1010.8	449.413	477.926	459.592	28.0874	2.30722	0.305085	0.559255
643	9.09717	421.091	385.114		262567	262724	232376	237994	247973	315132	37865.4	89894.6	106519	57364.4	81561.7	49699.9	52823.4	327263	129109	84456.4	233081	165129	132594	233111	180381	158326	154958	118337	260006	319809	49911.8	40405.1	114723	146072	191406	45158.4	248727	12414.3	1.27326	0.598187	0.77601
644	11.7128	510.228	509.224		20078.3	20273.4	20406.8	20426.2	20101.2	25163.2	24585.5	2769.65	422.699	5568.73	3628.64	27240.6	9689.99	3177.79	6137.28	84860.8	38443.9	16436.1	14772.2	6603.32	4018.75	3191.08	441.977	469.508	2457.38	465.074	5243.17	5296.32	10356.4	28258.4	5428.37	5269.74	20257.2	146.649	2.72859	0.174236	0.402263
645	11.7354	471.149	449.167		74261.1	82634.9	80525.8	78973.1	81950.5	360887	377924	319866	280683	620516	557462	294091	725282	178090	182525	312933	323016	344117	407586	486182	108297	237215	395743	312723	384375	429072	373529	336595	419556	335989	345034	355062	79669.1	2982.14	0.80082	0.248685	0.503851
646	9.11969	487.183	487.183		5218.79	5124.34	4371.7	3942.18	4506.92	430.065	481.913	9224.61	4019.73	2548.25	455.318	430.396	458.572	2968.82	4487.03	5228.74	3716.49	3645.9	4574.52	2790.85	6721.1	5342.08	403.764	451.067	4223.56	3849.72	34453.7	5606.55	2859.98	2881.67	3555.84	20030.1	4632.79	478.743	1.00758	0.693705	0.844096
647	11.8196	131.341	525.295		418.801	433.626	476.338	2514.79	3697.95	1828.33	4465.63	4178.57	6077.25	31041.7	36554.3	11959.8	28980.9	495.198	476.553	5558.11	477.833	4960.4	14139.9	4283.83	479.942	482.207	2322.7	457.218	480.473	2607.59	6030.85	4526.63	14024.3	7991.39	3357.14	5278.74	1508.3	1357.53	0.569825	0.225273	0.470925
648	9.14227	547.167	375.166		2576.83	2809.67	2671.62	2574.99	2385.41	13578	12450.2	2382.58	457.142	3561.55	421.597	5417.79	5234.65	452.94	5564.12	4527.86	4768.98	478.913	2952.31	465.02	3313.07	496.613	10718	4506.96	440.633	2937	6258.41	427.271	5475.18	4327.72	2923.17	3342.84	2603.71	138.732	0.790426	0.707482	0.855151
649	9.14227	1136.47	797.215		429.576	418.235	407.391	416.554	467.191	9593.84	3366.04	41801.9	38968	13545.7	21959.9	3389.23	5939.5	454.973	442.606	4640.04	7883.76	3203.49	3784.14	13755.6	2266.7	440.345	3052.92	2971.77	5423.31	10166.9	480.744	472.877	21539.2	3791.68	5007.24	476.811	427.789	20.9252	0.176036	0.0148924	0.0858405
650	11.8196	1112.39	1082.03		24373.6	26715.6	411.196	28591.4	492.089	454.746	21415.9	412.148	47559.8	479.153	451.571	52995.1	487.401	25672.2	469.127	17537.8	46201.1	476.535	10145.7	51700.6	11590.5	2142.16	446.634	406.179	489.778	405.21	29775.2	16287.5	11795.5	23893.8	8644.82	23031.4	16116.8	12860.2	2.02566	0.282513	0.540781
651	9.16516	458.196	457.193		103581	105234	100211	98441	99386.9	59865.9	397677	244267	32146.6	194315	20858.1	337455	72406.1	22170.5	170252	395920	47358.4	9806.15	79551.7	5803.36	68883.6	12486.6	13166.7	51463.6	137193	31702.2	19297.2	148759	158188	174260	45561.8	84027.9	101371	2595.36	1.1016	0.842688	0.928873
652	9.18737	509.144	473.167		3742.73	3377.83	3079.11	3892.55	3708.72	491.459	484.464	15110.5	5421.99	10376.3	8913.24	459.697	3345.57	2295.09	3855.78	417.47	415.61	16961	10657	10113	13191.3	5862.26	19078.2	22622.7	61002	99558.8	6910.99	6895.37	6799.65	1798.2	28782.9	6903.18	3560.19	293.44	0.264455	0.185154	0.415868
653	11.8377	904.224	903.22		11960.3	13804.3	13018.5	12437.3	13573.6	17267.4	11959	11296.2	12373.5	19781.1	23997.6	15621.5	12302.4	4177.96	7532.79	4625.6	16421.4	24284	25707.4	37256	488.681	416.569	456.907	430.034	476.308	432.877	34863.4	23203.7	16112.5	10113.6	9994.31	29033.5	12958.8	687.806	0.627689	0.0684137	0.236115
654	9.20989	972.226	935.247		75168.4	75054	69039.9	70527.8	73279.9	491.766	491.161	142601	657956	20850.9	61197.3	54793.7	14046.8	13379.9	13037.9	443.308	16344.7	932375	1.51675e+06	2.07673e+06	391250	559332	1.12996e+06	22065.3	665061	1.86348e+06	273232	87597	147265	18674.4	1.01745e+06	180414	72614	2451.46	0.126808	0.69237	0.843271
655	9.23248	439.086	371.099		124592	123541	121560	118219	118717	23856.3	39867.2	108772	77248.9	161193	153091	53524.6	29777.7	103656	226919	69910.8	39438.9	93382.3	107719	235113	181155	100037	256167	257402	485146	211115	355654	535867	94004.7	87204.6	214137	445760	121326	2533.61	0.927662	0.808417	0.910668
656	11.856	409.117	373.141		19503.7	25792.3	28328.6	22735.6	18994.7	36348.7	29546.2	35322	31927	41559.8	87015.9	50867.4	73150	38065.5	45334.7	23534.7	27581.2	34016.8	79787	48195.3	17596.6	97670.4	42060.9	5994.35	111178	161012	49494.7	40426.2	43619.9	43088.9	66390.1	44960.5	23071	3591.73	0.987827	0.97244	0.989339
657	9.25498	421.164	431.193		783367	783059	778059	756652	776279	845406	693892	786737	796038	937854	1.14585e+06	824198	1.16384e+06	1.15032e+06	1.06969e+06	546268	793822	903119	1.02831e+06	1.22441e+06	401113	793959	836498	472609	838835	1.18819e+06	1.40071e+06	842838	867629	924690	854115	1.12178e+06	775483	9812.46	1.06577	0.761793	0.888108
658	11.9381	571.295	581.319		493.102	487.712	496.698	499.67	3521.28	3413.81	2774.72	9932.75	4413.6	201214	156345	491.207	451.748	4636.54	437.267	439.888	404.175	479.439	1974.46	485.077	425.119	445.441	475.303	447.732	468.585	4349.44	403.963	486.635	63015.7	1143.47	1061.18	445.299	1099.69	1210.8	0.0181458	0.00519921	0.0384322
659	9.25498	483.155	739.282		2084.39	429.751	456.312	419.905	444.639	4094.91	2216.25	12691.8	13915.5	26227.6	37410.1	3151.37	5544.43	3646.99	445.06	488.187	2699.71	2660.56	3648.52	9516.68	443.458	3992.99	477.474	478.338	4050.96	2374.34	2274.5	4812.16	16092.7	2662.62	3071.48	3543.33	767	658.815	0.165456	0.0177424	0.0958575
660	11.9831	1171.55	1154.56		209886	107160	80936.3	81340.5	62359.2	982696	845988	2.04664e+06	1.60558e+06	1.71128e+06	1.93855e+06	2.83397e+06	2.47746e+06	1.08838e+06	686213	417866	903646	38615	50448.8	72722	946614	160649	19314.4	2281.39	70009.9	39090.2	37463.6	25441.6	1.52179e+06	1.40126e+06	155527	31452.6	108336	52739.4	0.920795	0.470913	0.673671
661	9.27759	466.193	427.183		410726	411224	412221	399090	424208	1.16277e+06	1.27343e+06	1.40231e+06	1.57668e+06	337911	192596	1.6162e+06	2.15502e+06	509141	552648	1.46207e+06	1.22703e+06	625637	705852	741368	540557	630763	306338	206943	255650	249289	80486.7	154966	990948	1.25369e+06	473600	117726	411494	7958.43	1.26514	0.436711	0.644514
662	11.9831	653.209	607.203		464.313	446.715	452.505	456.446	477.206	499.491	415.829	28791.6	15722.8	469.873	498.789	431.091	488.186	7314.68	14239.7	480.204	416.337	435.339	2472.73	6536.51	28211.9	6387.98	14298	11932.2	3512.67	2627.79	80883.8	23504	7733.06	3895.04	8490.57	52193.9	459.437	10.5673	0.503686	0.80198	0.907401
663	9.30008	569.209	569.209		60703.2	60124.8	58555.6	56051.9	56085.9	2150.8	428.655	417.719	450.499	441.684	467.748	3123.63	20331	7297.64	2479.8	3645.49	13571.3	12459.1	8128.31	11135.2	2450.5	12006.1	27426.1	14559	8487.23	19632.1	26446.4	11472.8	726.185	8408.14	12920.4	18959.6	58304.3	1955.87	11.5785	0.000285455	0.0034701
664	12.035	513.256	513.256		7093.94	7144.65	6752.92	6668.4	7233.14	23971.3	5339.1	2754.06	15851.5	497.908	11202.2	3495.77	13193.6	14751.2	402.317	4492	21623.8	3199.48	494.774	3505.71	419.065	7783.66	460.467	409.845	446.656	12271.8	12939.4	466.599	9936	9659.8	3221.27	6703.01	6978.61	224.864	0.972202	0.975228	0.989339
665	12.0521	526.113	131.451		8691.45	11651.5	411.776	2259.92	418.199	404.6	473.173	405.186	419.939	489.33	433.574	402.458	446.151	52740	449.677	4970.49	465.398	7431.17	4068.45	18752.6	452.003	467.56	6221.73	414.106	459.869	460.021	439.971	457.307	437.634	9912.36	4303.06	448.639	4686.57	4624.51	22.6499	0.170589	0.397192
666	9.32267	1007.36	503.178		23892.6	25032.7	24102.9	24574	25479.2	15726.1	20042.4	18820.2	6575.06	22974.5	6981.08	451.917	493.007	27404.4	15026.8	469.751	6511.97	25968.3	44916.5	41468.1	78688.4	46258.1	88181.1	149912	406165	429948	101798	128815	15186.6	8392.98	145723	115307	24616.3	584.31	0.552658	0.0667426	0.235304
667	9.32267	237.06	236.057		410.396	443.421	436.017	434.665	418.159	473.172	448.493	12385.8	13661.4	469.871	468.334	420.26	461.479	402.793	469.198	494.808	488.802	498.779	400.46	455.768	2520.28	476.59	2936.34	5062.55	400.025	434.68	2888.34	9198.67	4651.18	456.223	1465.05	6043.51	428.532	12.2624	0.0980876	0.13855	0.368837
668	12.0693	980.277	979.273		462.971	406.856	410.154	490.377	443.451	433.251	482.28	8033.77	408.941	479.52	407.427	454.481	6972.58	466.697	447.041	498.882	493.922	486.172	422.462	473.967	423.411	434.892	484.169	6873.4	427.741	493.317	441.727	461.424	1707.53	1555.6	1168.84	451.575	442.762	31.7132	0.911022	0.961841	0.987476
669	12.0693	1087.35	494.197		497.173	439.971	420.366	460.183	465.396	2827.64	4706.97	3359.13	3676.75	9453.32	10666.2	4912.08	2770.3	407.117	401.946	4623.24	5921.02	1989.45	3520.21	6262.3	418.134	4330.19	477.714	454.948	6801.17	8608	5557.22	5477.65	5781.67	3172.62	3651.35	5517.43	456.618	25.7908	0.548737	0.127187	0.353967
670	12.0868	816.367	816.367		452.05	420.756	460.704	405.205	445.453	431.441	486.558	400.554	423.59	25542.4	28462.5	490.171	2529.36	430.164	462.453	404.909	417.79	444.216	425.417	410.725	471.36	473.071	479.585	481.229	457.692	425.353	489.272	477.186	9291.18	789.141	452.072	483.229	436.833	20.6617	0.0849345	0.27044	0.527512
671	9.43538	145.03	337.093	Coumaroyl-quinic acid	370626	371104	366540	368397	373914	1.50243e+06	1.49837e+06	4.71676e+06	4.73316e+06	5.82741e+06	6.19367e+06	1.44624e+06	1.75167e+06	1.2077e+06	819428	1.04766e+06	1.71919e+06	3.88465e+06	3.22205e+06	2.26891e+06	1.62113e+06	2.33234e+06	1.94398e+06	1.60603e+06	2.41817e+06	2.44087e+06	1.19787e+06	1.04428e+06	4.07863e+06	1.33198e+06	2.41535e+06	1.12108e+06	370116	2505.89	0.326576	0.00716383	0.0499327
672	12.0868	1037.31	453.198		31371	31357.5	34115.1	31483	34043.9	383177	243745	271821	285998	2502.49	3787.45	464074	648772	434.826	434.54	6746.38	18601.8	486.134	463.582	422.811	465.356	428.808	446.033	405.055	437.481	476.253	453.367	425.615	198505	189844	447.946	439.491	32474.1	1311.72	0.956367	0.369816	0.596305
673	12.1047	1158.53	1157.52		6928.27	6015.73	6618.16	5891.38	5886.47	431.88	402.852	428.93	473.977	472.551	469.381	411.843	409.313	491.336	418.9	483.682	407.662	462.84	452.315	465.306	441.118	433.4	410.093	414.641	6403.34	5201.45	6905.48	3298.44	446.595	437.123	1631.61	5101.96	6268	426.523	0.97879	0.623534	0.792942
674	9.43538	461.131	461.131		470.225	401.325	2016.33	457.284	459.47	428.314	445.913	6520.26	5987.35	8341.72	7191.38	491.362	467.121	9314.09	17336.4	6561.03	5822.3	14936.3	10404.8	2135.64	17696.1	87743.5	27037.7	48263.3	475.989	2852.49	21417	5544.91	4819.16	6665.39	23505.1	13481	760.927	628.161	1.3831	0.828387	0.923765
675	9.45799	1110.54	1110.54		443.596	468.557	437.865	455.425	444.305	1947.65	2919.08	431.517	478.889	441.277	498.39	478.609	3496.19	474.962	480.033	3701.01	3331.58	408.799	451.584	494.854	455.978	405.669	453.029	445.478	471.991	441.51	423.669	404.122	1119.47	1993.73	447.655	413.895	449.95	10.9041	1.78096	0.413849	0.63061
676	9.45799	447.151	447.151		7406.14	5958.51	4886.72	4972.22	4980.18	474.622	6798.65	11930	471.561	10475.8	420.08	14499.1	447.482	439.807	7379.29	22149.8	436.833	465.301	8018.59	434.966	469.859	424.348	486.095	467.273	5355.01	429.763	481.529	7836.64	5095.12	7558.72	1839.02	4159.09	5640.75	966.376	1.48352	0.883001	0.947656
677	12.1255	509.186	441.198		88764.9	86768.5	83623.5	81963.6	88758.3	536046	1.03887e+06	238339	101337	546266	248347	323218	975289	85018.7	212153	834267	437340	149728	258125	99446.5	228342	180061	230234	392494	327564	156936	92970.2	254001	451534	477881	224770	173486	85975.8	2748.84	1.05835	0.966672	0.988248
678	12.1706	1240.6	1240.6		24654.5	22521.9	22065.6	22165	22577.6	10162.9	7893.07	11539.8	10367.6	23180.1	22958.4	15519.7	18140.4	16817.1	20076.2	14917.2	23417.7	23460.5	26511.7	38549.7	15328.8	9215.38	14038.3	2255.94	31522.6	30326.5	17740.8	23522.1	14350.3	18148.1	21245.5	20631.4	22796.9	949.585	1.26465	0.146048	0.376246
679	12.1932	369.156	369.156		3379.17	2662.49	2966.94	3687.4	2997.19	242391	150871	231001	315510	212962	296514	196763	326151	4455.31	13263.8	418.858	9909.29	421.853	462.807	416.166	8096.61	3273.95	428.909	4159.71	497.063	496.273	427.346	415.697	241542	91826.8	2028.15	421.522	3138.64	356.426	0.38017	0.0239892	0.11958
680	9.48048	967.263	965.257		37711	36542.2	35570.1	33882.4	36389.9	436.705	492.98	25532	96977.6	474.16	454.825	7705.87	2302.39	4285.47	4280.53	480.595	2971.66	72743.8	154485	256364	37963.8	30420.9	83604.4	419.511	118144	230397	93285.2	42255.4	20728	3671.09	109394	67770.3	36019.1	1268.11	0.177107	0.832641	0.925025
681	9.48048	635.22	589.214		21167.3	18403.9	17128.8	18586.3	17700.8	468.436	38433.5	82320	496.318	14864.7	455.673	5639.29	405.465	2966.9	233295	32549.3	415.4	425.08	62960.6	458.205	244962	5425.3	426.225	129248	6180.8	441.481	476.39	76823.4	22839.8	45878.6	50058.6	38649.9	18597.4	1385.85	2.00871	0.867817	0.940012
682	12.1932	1257.62	1257.62		448.718	472.451	431.596	489.963	435.609	419.39	411.134	478.252	483.092	465.769	411.672	482.896	417.803	476.168	460.502	425.204	418.046	11574.3	2462.75	410.476	422.551	436.406	6087.33	432.813	409.442	410.86	444.962	469.317	444.885	446.77	2516.32	457.14	455.668	22.3067	1.00424	0.909789	0.9647
683	12.2608	885.44	885.44		8847.77	6640.55	5197.92	4650.09	4148.99	478.133	426.114	440.962	489.364	428.962	478.602	409.952	440.66	497.753	459.773	480.198	473.43	17436	4415.44	67189.3	3564.37	496.648	39232.6	400.829	4612.31	3639.93	9104.28	9426.42	457.023	460.294	15665.3	9265.35	5897.06	1694.64	1.00716	0.86225	0.938464
684	12.272	941.394	480.173		408.093	457.229	475.564	490.618	406.693	468.863	446.53	462.735	452.885	442.462	429.17	466.821	419.395	465.478	427.921	460.155	418.434	55640.6	61605	460.367	7182.5	14647.1	24541.2	33940.9	7304.21	2541.29	35799.6	28526.4	450.441	443.034	23095.9	32163	447.64	34.5238	0.983556	0.508674	0.702611
685	9.54817	731.293	723.362		478.921	483.205	433.965	408.328	439.597	1.78382e+06	4.46639e+06	175508	425.134	484.237	418.084	442.302	3.27517e+06	475.224	428.808	1.79064e+06	175285	450.627	468.652	440.422	479.702	485.639	473.368	19417.3	441.629	465.695	2644.04	4009.35	1.07117e+06	873740	2569.23	3326.69	448.803	28.4033	0.815684	0.986587	0.99239
686	12.272	417.104	371.099		470.598	442.387	498.532	451.187	430.216	499.679	412.585	466.226	439.472	5579.32	4976.85	446.17	484.891	401.68	475.595	404.584	493.111	433.303	440.858	444.478	25559.8	142060	31092.5	82371.1	482.52	430.23	499.147	465.5	2062.36	451.005	31479.4	482.323	458.584	23.9245	0.218684	0.142687	0.37259
687	9.54817	410.212	409.208		2332.51	2070.61	2493.25	2180.29	2191.64	11815.7	18760.1	3083.23	3116.32	24499.8	19845.8	3475.61	3848.13	42095	42477.5	6008.56	499.248	16155	22061.1	7224.46	9885.05	16233.1	28764.8	36339.5	36797.1	34720.4	483.472	440.957	13520.2	16400.7	23131.2	462.215	2253.66	145.846	1.21305	0.585592	0.767523
688	9.57068	369.178	369.178		473.178	455.674	410.246	499.607	425.372	458.566	416.792	453.128	466.191	415.972	479.576	470.421	491.583	480.02	492.092	488.045	478.634	466.927	404.708	460.53	445.379	436.911	446.293	410.863	460.533	499.727	447.271	2113.12	448.371	483.466	447.986	1280.2	452.815	32.1794	1.07827	0.0126292	0.0760417
689	12.3059	713.158	1247.33		423.074	3929.35	454.555	430.565	432.845	472.32	479.763	476.394	2029.24	68712.1	84252.9	330394	277795	1995.72	471.816	427.048	8619.67	420.012	451.598	418.166	462.639	476.602	11730.8	6931.38	462.495	466.112	420.119	416.538	26070.5	103284	2424.42	418.328	1134.08	1397.68	3.96172	0.576075	0.757371
690	9.58193	293.088	491.141		904722	874544	951358	922632	868358	656688	485500	2.73413e+06	2.47141e+06	1.47063e+06	1.24767e+06	1.84809e+06	1.48823e+06	1.92385e+06	2.1122e+06	2.40988e+06	1.3978e+06	629746	715139	320159	549139	845767	1.11222e+06	1.49792e+06	566115	425130	1.31682e+06	1.84235e+06	1.511e+06	1.86334e+06	740148	1.57958e+06	904323	30750.4	1.23318	0.232992	0.480406
691	9.58193	314.104	490.173		489.566	427.219	417.279	476.34	472.456	34638.8	7032.09	462.039	452.448	483.39	429.541	487.549	417.026	481.016	443.405	441.867	447.143	484.683	444.766	425.995	25588.9	480.408	406.844	460.857	412.883	470.921	486.865	460.379	7249.72	453.001	3241.81	473.622	456.572	28.7655	0.0624852	0.155895	0.381041
692	12.3059	815.949	381.014		486.124	426.612	405.639	433.038	450.944	403.64	496.89	408.426	431.229	455.432	466.431	427.217	454.071	468.279	420.069	418.565	455.013	3126.29	454.115	402.806	495.901	490.913	37319.4	4066.46	415.805	447.18	6377.19	3812.07	443.675	440.536	5246.54	5094.63	440.471	27.0353	0.992925	0.89207	0.952627
693	12.3961	1151.57	1150.57		499.395	420.682	419.271	470.094	452.915	14561.3	6931.33	59510.9	79295.5	9188.16	9955.9	454.423	494.153	6707.33	5437.31	2775.89	8331.61	409.795	441.156	433.456	449.732	435.592	407.136	401.827	496.095	437.137	439.313	402.411	29907.2	4033.45	434.658	420.862	452.471	30.4149	0.134866	0.0129251	0.0771
694	9.59327	710.157	1252.29		4503.88	465.768	2032.32	409.524	452.688	418.427	6257.37	4449.49	5931.67	482.284	461.031	23197.6	414.752	5730.91	436.864	459.097	2371.28	728027	780564	33875.5	416295	547091	624313	679572	2246	4292.18	5437.17	2115.48	3000.05	5435.08	424031	3776.33	1572.83	1589.7	1.81167	0.921597	0.970397
695	12.3961	637.178	637.178		471.24	455.433	408.774	444.514	477.031	424.459	463.986	4234.49	452.207	425.695	400.426	498.782	438.851	445.021	2869.39	488.67	460.805	429.237	481.372	460.989	75603.3	401.907	414.593	496.317	485.525	483.707	16936.3	2581.06	1066.88	866.92	8806.33	9758.69	451.398	24.2126	0.812577	0.994378	0.995542
696	12.4186	391.198	1229.58		498.015	434.299	459.811	471.855	404.636	5668.02	3774.66	463.153	401.343	46074.1	51696.6	460.339	445.751	497.081	481.216	5955.88	6396.95	403.412	2534.08	420.484	7162.1	4256.59	2364.15	464.561	439.478	438.497	401.364	452.614	18013	2372.87	2053.71	426.989	453.723	31.9827	0.131731	0.194181	0.426798
697	9.6158	137.025	299.077		39902.6	36320.6	37967.5	33697.3	32848.6	6744.08	9411.57	495.308	458.553	467.814	2318.58	422.781	489.997	21694.8	15581.8	2847.52	2310.63	5834.83	3445.06	18287.1	99026.6	32803.6	10614.4	8908.18	12030	18097.5	41342.5	20872.1	3315.99	7224.58	23227.5	31107.3	36147.3	2620.29	2.17871	0.539064	0.726208
698	9.63836	947.247	935.247		6932.29	7453.36	7408.61	6908.82	8204.56	407.202	471.414	11266.5	47824.6	416.291	2963.47	2554.52	474.162	2042.18	480.187	408.704	406.941	59323.7	104642	142599	23724.5	34386.5	66650.8	2124.3	59517.8	150956	20971.2	7881.73	10558.2	1061.12	71547.2	14426.5	7381.53	470.86	0.100501	0.254564	0.511321
699	12.4637	763.282	763.282		28452.6	26195	25594.5	25009.6	26845.8	19361.1	16063.4	54968.4	56094.5	30711.1	32588.4	22893.7	27398.8	50247.7	45759.1	58187.5	45890.7	27826.5	30617.8	30539.2	18852	24873.4	42944.9	27487.4	36353.2	34399.9	21855.4	30558.4	34964.5	41729.6	30432.7	26206.9	26419.5	1186.09	1.19348	0.39296	0.614225
700	12.4637	450.197	449.193		8590.78	425.949	488.254	8860.61	488.736	403.629	491.522	422.833	495.74	434.097	466.821	408.153	475.523	439.913	499.725	456.04	6448.31	471.183	438.854	486.819	471.39	427.436	488.929	426.409	428.061	419.801	430.446	462.331	452.44	1454.61	450.987	446.389	3770.87	4046.57	3.21504	0.334792	0.578052
701	9.70607	390.113	389.109		5129.74	4506.34	4339.09	4337.19	4078.7	23509.4	10101.2	102153	107379	182316	187204	35724	33845.3	7363.91	10814.5	2454.81	6180.78	3798.08	461.977	492.35	445.727	34187.7	4225.05	15992.5	412.275	407.387	438.729	491.023	102110	16063.9	6713.67	464.876	4478.21	353.307	0.157318	0.0174934	0.0950646
702	12.5314	355.153	381.177		455.534	2048.15	429.975	467.543	418.707	12084.3	444.144	6028.95	7437.32	402.735	3350.61	16750	26795	497.543	453.936	416.923	476.412	435.557	407.759	424.606	452.674	470.192	498.575	496.649	407.62	437.823	483.638	459.528	4958.01	7564.97	447.939	471.583	763.981	642.319	1.52581	0.655704	0.81776
703	12.5314	964.485	963.481		458.645	498.088	476.455	467.137	478.533	477.019	459.368	421.736	417.43	463.15	490.407	401.834	464.582	446.453	452.986	2430.86	406.399	453.37	480.492	491.353	440.807	469.545	407.027	446.125	458.564	457.618	435.298	453.609	454.851	767.185	456.1	444.453	475.771	13.2212	1.68667	0.423839	0.636318
704	9.70607	560.207	559.204		2908.94	2179.22	2339.28	3080.93	2558.99	489.037	32103.9	111498	5847.45	2026.12	464.311	4727.16	445.895	485.586	155675	9258.6	421.767	452.087	14850	495.921	112166	486.088	416.742	33386.4	411.657	419.717	456.27	11064	25404.8	28502.3	18120.5	5760.15	2613.47	338.391	1.12193	0.737911	0.873813
705	9.72856	843.35	349.024		410.596	495.738	400.417	452.579	422.012	483.937	449.863	462.123	434.944	465.985	488.293	475.436	487.176	479.631	486.606	499.667	468.814	489.356	465.817	474.067	433.762	495.713	3024.25	4083.94	487.497	440.688	2693.27	2493.01	464.191	482.888	1155.01	2593.14	436.268	34.4973	1.04028	0.0730534	0.246235
706	12.554	917.294	917.294		474.113	470.464	2002.41	404.213	430.108	490.136	419.205	485.611	471.189	3590.22	445.304	496.735	467.863	437.066	489.537	429.568	425.239	407.654	461.69	445.022	457.957	473.232	463.447	424.644	448.752	400.531	14691.8	18108.6	983.611	457.668	442.548	16400.2	756.262	623.617	0.465294	0.32987	0.575519
707	12.5765	786.4	785.397		2012.35	440.192	404.626	445.75	2040.19	405.013	478.947	471.171	423.148	448.737	430.653	429.252	481.252	28387.8	19691.7	435.951	456.954	13320.3	14007	33405.9	3893.59	10987.2	13161.9	1977.12	27183	32311.6	2458.77	11216.7	442.945	8313.81	16694.2	6837.75	1068.62	782.095	18.7694	0.14078	0.370358
708	9.75108	1251.29	625.141		860121	864222	850721	863018	846172	471.69	3607.07	178696	671422	113763	357610	1.67423e+06	3400.48	1.2155e+06	708512	25753.7	760392	1.00868e+07	1.05426e+07	2.26506e+06	6.76255e+06	8.37821e+06	9.2498e+06	9.23273e+06	909873	1.28837e+06	1.12611e+06	660089	220929	731299	6.524e+06	893101	856851	7136.94	3.31012	0.342473	0.579788
709	9.75108	391.198	391.198		6905.04	7587.09	6321.41	6834.44	6995.51	6450.39	3159.71	483.503	422.264	420.889	429.511	483.062	421.373	6012.2	27624.7	475.978	19224.8	4399.54	3242.23	442.877	409.934	490.119	19276.4	435.853	3094.09	3050.35	490.173	3300.42	1894.38	9040.35	3871.27	1895.3	6928.7	404.025	4.7722	0.313787	0.565091
710	9.77366	456.106	455.098		39191.2	36146.7	37877.4	32269.3	32029.9	6086.73	3880.87	450.468	492.254	482.616	496.342	4793.43	408.613	7221.96	4583.68	5803.41	11521.7	5053.88	3684.04	3796.38	8854.23	5083.7	5878.96	7919.8	3677.09	3183.03	3703.93	3241.68	1981.55	5722.14	5236.79	3472.8	35502.9	2904.27	2.88771	0.0758997	0.252835
711	12.5991	532.166	298.109		4409.27	4161.22	4302.69	3183.16	2839.85	12728.6	4029.94	5146.01	3360.47	13138.5	20528.2	5149.65	5598.59	3420	12763.7	408.353	432.979	4995.91	9708.88	4750.69	23743.6	13283.9	4326.27	465.016	13497.7	24935.2	6706.8	5286.4	9821.96	4628.88	11078.6	5996.6	3779.24	641.031	0.471279	0.108214	0.32238
712	12.6441	1108.55	1106.54		549454	489185	461623	458846	480320	95798	69463.7	80098.9	99297.4	359867	401007	798672	610980	102121	100445	170701	432015	344805	452227	196636	133554	73743.9	415670	146707	77031.7	74228.9	132585	175698	184255	369156	212734	154141	487886	32810.3	2.0035	0.218248	0.462649
713	9.79618	651.191	583.204		204195	215125	206665	207179	216896	217405	206225	358404	344154	279221	300454	163233	236887	299278	285120	281071	275675	146851	178492	224287	92341.1	109382	206961	172003	169907	198608	195850	177457	284310	256877	166537	186653	210012	5032.02	0.90351	0.469263	0.672061
714	12.6657	1004.51	1150.56		2479.12	2326.7	2242.97	418.441	1940.02	463.457	402.449	19488.9	20219.3	5499.98	3933.09	3795.06	7189	437.42	2139.47	420.165	431.256	469.464	403.057	483.201	2225.09	2351.16	2323.88	418.054	447.065	456.444	455.63	418.336	8334.52	2402.06	1064.16	436.983	1881.45	752.327	0.288206	0.292388	0.550642
715	9.81876	167.035	721.346		454.318	479.622	440.875	456.736	473.179	417516	1.66014e+06	8858.06	465.237	463.819	497.92	467.3	758874	2419.36	441.701	198413	5080.3	427.239	451.025	487.688	462.33	406.083	480.226	7276.34	437.52	418.346	414.613	498.776	347991	160949	1205.2	456.694	460.946	13.8777	0.46251	0.964128	0.987476
716	9.81876	409.075	387.094		29042.1	32315	24421.5	22358	22051.3	13281.9	24227.3	37365.9	51065.7	19427.1	26953	25351.7	12747.4	115611	96224.2	34349.3	8256.98	71819.4	98141.4	55162.9	361454	176971	50349.4	43214	67996.1	76470.1	258646	238929	28720.1	48756.8	111286	248788	26037.6	4011.84	1.69765	0.69324	0.843929
717	12.6657	906.24	905.236		478.411	496.647	428.737	441.518	493.101	2283.97	401.807	4495.58	471.934	421.088	499.164	2192.02	2893.03	486.927	449.821	424.646	469.545	4063.69	5277.86	3628.65	496.167	449.172	484.279	491.464	3285.19	4541.3	10608.7	4666.82	1428.92	1152.67	2524.2	7637.77	467.683	27.5735	0.806667	0.909579	0.9647
718	12.6856	987.205	493.099	methyl myricetin-hexoside	334922	346164	337314	355142	366511	475.753	457.913	406.091	433.177	485.119	459.312	587759	431354	605734	639430	992242	834119	4066.3	13635.2	443.928	68421.6	178107	407298	456233	433.423	451.002	451.669	415.812	452.894	681773	125454	433.74	348011	11681.4	1505.37	4.1556e-14	6.6145e-11
719	9.81876	470.197	469.193		2515.14	2342.3	2322.43	2225.09	3026.71	7126.24	435.248	20275.1	7173.92	20913	9490.08	5105.78	4692.55	7888.13	13744.9	20876.7	14423.4	9794.36	39888.5	445.843	44432	24070.6	8076.87	24498.1	8177.19	3672.39	6428.91	23371.7	10902.3	11121.9	18117.3	14900.3	2486.34	285.902	1.02015	0.580078	0.761074
720	9.84129	963.5	960.482		2797.55	3971.4	2819.63	2851.83	2813.19	9594.39	8265.09	5467.12	5528.77	2487.53	3023.86	5694.53	2995.34	8085.82	5781.76	2099.31	458.279	6126.83	11721	9333.74	499.458	2719.36	431.623	457.345	1939.24	2332.06	9732.47	4998.06	5727.79	4185.84	3951.19	7365.26	3050.72	460.68	0.730794	0.298752	0.555757
721	12.7048	409.118	436.137		490.389	6467.7	5917.93	4222.05	2098.89	24304.8	19589.6	19487.1	15472.5	457.62	2246.44	477.764	2307.7	16230.8	16517.1	10200.6	417.608	6421.26	4834.57	10270.4	15547.3	45737.9	8047.2	5322.7	45322.1	52154.6	28154.6	14514.8	13593	7691.92	21517.5	21334.7	3839.39	2263.62	0.565873	0.426688	0.636711
722	9.86386	755.182	755.182		442.893	448.34	497.774	444.808	443.027	405.431	491.05	485.708	12215.1	475.744	429.358	475.626	406.139	468.097	463.172	497.412	405.203	19306.6	22650.7	29217.9	467.091	6663.29	11366.6	478.78	5429.34	19756.7	4009.79	433.518	2417.07	452.608	12815.2	2221.66	455.368	21.2937	0.187255	0.333516	0.578052
723	12.7236	285.041	897.2		411.969	470.413	474.439	473.085	463.575	472.413	421.415	7195.26	12701	453.102	495.536	2589.02	481.766	10737	18926.3	2014.7	472.816	467.008	458.77	13633.5	445.848	461.223	432.158	2263.58	15613.3	17046.2	12552.4	11613.7	3623.13	5870.27	5646.85	12083	458.696	23.6617	1.62022	0.466581	0.668592
724	12.7236	453.154	420.196		498.921	442.483	436.782	407.557	466.506	417.393	499.613	460.738	488.728	469.316	456.603	404.677	474.809	413.118	446.652	420.234	456.256	60360	66753.5	431.724	8051.05	15952.3	25555	94839.6	7897.26	5153.77	33001.7	24914.2	465.398	435.958	31666	28957.9	450.45	30.6507	0.936741	0.101865	0.310314
725	9.88646	439.12	447.151		436.863	11148.8	8791.34	8484.65	9047.69	2530.22	44155.5	25356.1	445.845	16760.5	443.401	35903.6	444.744	452.2	23822.7	35866.3	495.953	13146.5	17076.5	4617.99	19631.6	13816.7	25099.7	42227.5	10455.3	5150.26	2038.67	44022.9	14948.6	16164.3	16802.4	23030.8	7581.87	3693.25	1.08132	0.885177	0.948403
726	12.741	386.118	385.114		464.686	463.513	489.348	466.238	493.052	35262.2	45245.3	5943.64	5499.22	6521.67	5819.91	2418.04	2954.5	498.454	3518.67	10205.6	481.239	2906.99	5581.38	406.294	449.57	3575.09	469.518	6609.76	3452.36	2135.95	459.739	465.176	17382	3346.09	2842.99	462.457	475.368	13.009	0.192503	0.021079	0.109008
727	9.90895	947.505	946.502		3618.45	4083.88	6474.94	4450.83	4516.79	221723	102116	298584	419996	73835.2	91786.5	104851	133093	481.782	438.869	457.665	15256.4	5088	3679.61	475.098	443.004	472.721	443.729	2234.46	5806.7	404.466	445.322	453.741	201340	42429.7	2116.42	449.531	4628.98	976.749	0.210737	0.0145808	0.0844237
728	12.7736	940.471	940.471		478.862	426.82	481.039	441.068	495.728	422.359	471.043	447.13	455.834	463.412	460.399	422.218	414.144	448.225	481.809	498.601	421.323	496.818	479.034	490.341	479.799	453.541	495.492	402.131	447.341	459.985	2032.24	443.579	453.363	447.72	467.165	1237.91	464.704	26.1674	0.987553	0.691568	0.842695
729	12.7736	613.235	613.235		419.773	463.403	432.653	444.616	479.96	447.386	461.673	492.484	407.124	499.975	455.306	37220.6	24717.9	3935.22	15041.9	19914.1	8921.37	420.954	493.767	423.428	421.66	409.113	453.222	431.676	412.776	417.258	420.97	466.998	460.658	18291.9	431.539	443.984	448.081	21.4587	39.7081	9.93093e-07	2.31571e-05
730	9.93158	405.138	337.151	C14H26O9	200557	216239	206298	205119	227281	413.284	429.289	492.001	451.695	420.465	2005.96	163219	158912	62026.8	107261	188082	112851	158659	459.897	446.998	494.718	469.378	41748.3	491.979	402.566	414.649	54346	43347.1	702.116	132059	22620.9	48846.6	211099	9573.32	188.087	6.75399e-09	3.68595e-07
731	12.7898	1034.24	1034.24		420.679	476.019	437.318	494.47	15466.4	446.069	451.355	2956.89	447.272	4234.46	16820.8	498.66	16185.3	415.613	9147.04	461.089	483.146	429.434	480.608	450.12	432.726	443.798	3970.46	477.023	2480.57	2105.64	453.535	423.699	4226.14	4531.81	1252.26	438.617	3458.97	6003.76	1.07233	0.859035	0.936034
732	12.822	1283.59	1282.59		447.787	402.8	430.97	460.122	427.404	420.019	434.75	418.78	445.855	415.462	431.239	447.613	408.217	494.34	425.268	440.663	458.442	43789.8	40825.4	459.702	404.056	495.701	408.279	435.722	425.124	442.958	450.068	492.304	427.684	445.757	9742.97	471.186	433.817	19.4853	1.04226	0.1992	0.43522
733	9.96886	185.407	741.189		5.35758e+06	5.62448e+06	5.36648e+06	5.29744e+06	5.6702e+06	1.00388e+07	6.17315e+06	8.54675e+06	1.08206e+07	1.45382e+07	1.49374e+07	1.33792e+07	1.27809e+07	8.21991e+06	7.43802e+06	8.56903e+06	1.29981e+07	1.08786e+07	1.10842e+07	8.53675e+06	7.68808e+06	1.10995e+07	1.20509e+07	9.88597e+06	8.27849e+06	8.42237e+06	1.06744e+07	1.11232e+07	1.08425e+07	1.05642e+07	9.76943e+06	1.08988e+07	5.46324e+06	152872	0.974334	0.950656	0.983514
734	12.838	1124.65	1032.37		90522.6	91251.1	460.734	101626	401.267	492.853	27523.4	469.213	475.606	15712.8	2967.02	481.033	413.731	433.584	493.344	495.86	84715.9	420.597	104180	435.207	406.681	473.842	81820.2	69996.2	52351.7	45611.4	51004.6	61912.1	7940.14	14505.6	39521.7	56458.4	56852.3	46234.9	1.82687	0.542278	0.729771
735	12.8542	193.051	193.051		452.498	461.274	498.304	441.413	474.234	401.914	424.188	456.565	404.525	454.431	401.108	481.052	488.875	11039.8	9710.78	479.56	417.003	403.226	476.138	448.862	412.566	460.386	436.349	496.15	487.97	432.212	495.344	490.041	423.788	3769.51	450.429	492.692	465.545	19.5933	8.8948	0.11528	0.334904
736	9.98619	1157.31	1155.3		2276.4	2515.72	2158.64	472.328	429.651	2263.11	487.184	7439.03	7293.64	2237.47	2959.23	2264.06	428.645	409.177	438.65	2366.62	6797.16	473.813	464.106	7169.86	425.811	2630.64	476.291	497.792	2805.38	4957.21	25187.6	12298.5	3779.94	2117.38	2211.21	18743	1570.55	921.431	0.560163	0.223374	0.470021
737	10.0207	463.172	461.167		413744	420089	403210	411749	415963	756692	834046	499752	394640	527923	480943	459082	388363	930387	1.28655e+06	587858	497711	1.85893e+06	2.76194e+06	717232	1.01288e+06	708968	645051	797881	1.59595e+06	1.53884e+06	242834	292397	582333	691659	1.29307e+06	267616	412951	5603.06	1.18774	0.619006	0.789925
738	10.0393	822.393	719.331		439.396	441.824	443.846	430.238	492.021	69965.1	406484	450.862	456.392	423.583	404.179	418.047	144192	413.171	458.064	23185.1	462.946	488.523	483.117	433.315	489.946	456.601	486.586	404.885	458.892	461.946	427.933	441.817	79697.4	28188.2	462.646	434.875	449.465	21.7808	0.353691	0.836908	0.926795
739	12.9109	550.201	595.204		38832.4	22378.7	22655.1	23236	19330	35886.1	31604.2	14418.9	9779.82	414.424	2371.09	13409.3	18316.7	52253.3	30647.7	23450.1	27428.2	116997	80198.4	42317	30520.8	39387.9	20766.6	16391.8	51379.2	60575.1	29381.8	36105.8	15745.8	27584.2	50948.2	32743.8	25286.4	6907.32	1.75185	0.120876	0.34616
740	10.0393	1096.55	1094.54		268599	31986.9	286321	283568	287267	579183	476328	808674	764629	111341	124030	532926	458393	852923	796153	75027.7	435.363	2413.13	2967.71	20162.6	1.16196e+06	614012	7097.88	471.182	32179.4	33598.6	95770.5	85919.9	477364	452643	208319	90845.2	231548	100008	0.948213	0.438434	0.646684
741	12.9109	339.124	565.193		415507	365880	359297	348935	348757	465706	521316	460146	411954	34374.3	39217.3	104801	172992	297449	280076	503590	438225	296602	190636	119043	234141	314389	449609	284853	350971	393157	361351	304761	322119	299522	292600	333056	367675	24780.4	0.92985	0.643209	0.807553
742	10.0589	1018.25	949.262		431842	459697	402184	417053	442879	14888.6	9602.04	551122	1.29862e+06	8423.37	39148.8	231632	135557	2281.57	5156.65	16820.7	66660.8	663324	821950	1.33467e+06	807941	1.18311e+06	1.00343e+06	210174	380562	818223	1.79307e+06	789185	320300	76351.5	802599	1.29113e+06	430731	19949.2	0.238375	0.543558	0.730344
743	12.9109	1144.52	1144.52		87579.7	85131.3	85999.7	87950.1	82087	62966.6	79883	60295.6	54188.1	34874	33958.3	27065.2	29413.6	71924.3	73773.6	85259.7	50390.6	57233.4	38921.5	56683.6	93883	91127.6	91233.4	98021.3	84139.7	78869.3	79257.9	69142.1	54360.9	56304.5	76679.2	74200	85749.6	2100.05	1.03575	0.963073	0.987476
744	10.0589	533.094	335.171		412.324	482.304	463.122	409.707	472.082	9873.03	4459.24	18987.5	12220.8	68698.5	54087	468.278	10809.4	493.837	408.044	446.874	2804.77	466.262	401.363	488.017	440.449	4941.93	445.564	2062.99	423.016	466.607	431.495	480.751	28054.3	2571.87	1126.24	456.123	447.908	30.7391	0.0916745	0.00215987	0.0186534
745	12.9109	789.409	789.409		469.303	463.332	477.196	447.334	427.511	446.312	471.372	486.15	433.158	408.561	416.128	416.688	445.144	471.35	440.533	406.635	450.506	496.958	478.994	463.849	481.168	442.194	496.324	414.72	427.357	480.785	440.718	473.167	443.614	438.476	464.706	456.943	456.935	17.6767	0.988419	0.765988	0.890011
746	12.9109	781.421	780.418		4210.92	16869.5	24463.5	21726.7	24820.7	2291.72	449.637	493.805	3460.93	418.292	413.676	420.059	489.924	18377.6	22095.9	436.022	497.573	3121.19	3782.78	20537.7	497.015	469.017	492.193	483.998	35450.5	25612.6	2567.88	7267.33	1254.68	7052.85	10049.7	4917.61	18418.3	7651.53	5.62125	0.461863	0.66555
747	10.125	531.115	531.115		404.213	449.085	489.665	420.469	462.189	7275.89	7028.32	25424.8	416.958	414.571	444.617	459.432	408.62	4796.24	407.877	432.439	474.104	14359.8	10964.6	420.999	2539.3	413.458	1987.3	41937.9	429.201	423.686	6985.25	5219.6	6834.19	1163.12	8164.03	6102.42	445.124	30.2402	0.170191	0.189011	0.419389
748	12.9191	381.013	705.768		9972.11	23564.9	44574.9	20433.5	14015.4	427.791	7399.95	495.363	442.898	498.824	437.311	400.029	474.183	400.756	2395.71	459.437	444.058	402.706	483.813	423.22	17538.7	452.964	434.587	423.416	497.752	440.507	123987	2244.23	1617.02	762.362	2344.19	63115.8	22512.1	12013.7	0.47146	0.676436	0.833952
749	10.125	996.336	1026.35		62469.5	44118.4	39512.7	39406.9	44220.1	47422	34958.7	44794.7	32028.6	29471.8	29637.6	36172.9	41750.5	49687.9	40944.6	41916.7	46316	115223	112577	353210	54708.7	115190	121579	20962.9	115921	70397.8	68479.4	71005.9	36385.6	42798.1	119974	69742.6	45945.5	8526.35	1.17624	0.0964268	0.297635
750	12.9528	1134.53	1134.53		669143	761017	628540	627009	613877	1.38528e+06	1.1697e+06	1.83155e+06	1.90082e+06	1.57762e+06	1.74462e+06	5.97881e+06	4.17084e+06	1.49787e+06	1.20771e+06	1.25233e+06	1.74742e+06	95426.1	78555.2	56457.5	1.26688e+06	625123	334096	195271	58287.6	75759.5	192852	139546	1.6016e+06	2.6425e+06	309539	166199	659917	53839.4	1.64991	0.30668	0.56028
751	12.97	504.181	503.178		9777.68	16035	14019.4	13967.7	10977.2	72795.2	98147.7	42805	26816.1	15752.8	15604.9	11483.4	8526.62	15703.2	3266.82	420.039	487.119	4298.97	420.412	480.327	5278.62	7176.5	6449.44	6285.01	6381.09	6600.01	18967.6	13275	45320.3	6647.86	4818.93	16121.3	12955.4	2265.02	0.146686	0.00763495	0.0526442
752	10.125	404.165	403.161		44408	46884	42673.8	42908.3	43851.1	453.549	3444.9	3522.61	6735.53	2763.01	432.044	448.751	416.136	23846.4	15867.4	3777.69	2787.2	429.525	412.421	467.625	5249.1	9334.42	14781.3	432.457	3140.82	406.458	451.986	470.782	2891.94	7857.27	3850.45	461.384	44145	1506.77	2.71695	0.589537	0.770332
753	13.0038	394.217	394.217		1892.72	478.591	423.326	424.38	426.331	468.517	465.825	435.001	463.363	2769.97	475.491	457.372	418.247	4530.78	6032.09	458.62	2152.93	424.251	476.266	2283.58	495.318	5377.38	7528.93	31454.9	417.721	466.493	2103.23	453.151	846.361	2341.67	5436.1	1278.19	729.07	582.202	2.76675	0.2307	0.478759
754	10.1685	691.236	689.23		4877.33	7501.66	4562.73	4189.72	4539.18	29770.6	20828.4	6514.41	13809.6	45439.8	42532	111358	172647	469.398	497.075	35408.7	88564.8	4506.21	4661.63	14026.2	416.232	5123.18	34957.3	9827.59	3917.5	6511.59	30061	17706.5	26482.5	68157.5	9327.49	23883.7	5134.12	1203.62	2.57368	0.775448	0.895957
755	10.1884	735.215	367.104	feruloyl-quinic acid	2.78233e+06	2.92066e+06	2.85214e+06	2.81347e+06	3.07338e+06	7.0665e+06	9.01664e+06	1.65662e+07	1.3178e+07	1.27372e+07	1.15284e+07	6.2153e+06	6.69077e+06	3.13805e+06	4.37747e+06	6.07238e+06	6.14224e+06	4.1128e+06	5.95946e+06	3.60787e+06	4.07044e+06	3.79799e+06	4.48184e+06	4.27458e+06	5.07477e+06	4.78479e+06	3.77676e+06	3.78579e+06	1.16822e+07	5.43937e+06	4.46273e+06	3.78127e+06	2.8884e+06	103382	0.465613	0.00128823	0.0123209
756	13.02	946.503	946.503		21960.4	23964.3	26309.4	27529.8	27927.9	49156.5	47440	63837.1	74869.1	173660	153820	31586.2	17057.3	82942.9	98014.8	51635.6	38322.8	114353	57973.7	55502.2	23589.1	60506.7	62849.8	42053.2	34081.9	33547.7	105440	107077	93797	53259.9	53828.6	106258	25538.4	2260.49	0.567821	0.12337	0.349502
757	13.036	357.12	311.114		420.144	472.025	440.933	485.408	421.947	497.881	468.734	410.513	449.741	446.551	416.812	467.149	445.435	484.072	464.388	406.091	479.196	470.575	430.746	411.087	407.276	488.808	466.657	4324.99	400.797	493.033	452.42	425.277	448.372	457.722	877.107	438.849	448.092	26.3863	1.02085	0.605243	0.781696
758	10.2082	536.198	535.194		402.345	448.852	430.634	495.273	476.388	493.825	474.649	431.627	423.064	459.773	409.404	436.363	489.76	403.6	454.004	490.239	424.668	471.593	406.136	490.326	499.313	400.677	400.389	476.343	472.107	457.8	457.179	484.734	448.724	449.772	452.743	470.956	450.698	32.8357	1.00234	0.964753	0.987476
759	13.036	815.601	815.601		51907.3	469.884	30358.5	496.377	441.011	52092.4	433.678	446.694	416.678	467.573	432.312	436.815	436.523	480.021	498.531	479.633	442.376	58638.6	478.37	5976.41	411.715	422.876	406.563	496.362	424.293	436.388	472.985	467.792	9048.23	462.317	7521.28	470.388	16734.6	21054.4	0.0510947	0.37116	0.59664
760	13.1153	816.341	816.341		452.262	474.826	424.797	448.856	419.382	457.731	436.857	486.678	411.358	408.927	31782	478.889	27172.2	410.789	26327.7	442.975	479.6	479.33	470.286	409.11	422.904	431.954	487.882	431.959	439.922	439.407	471.437	460.167	5663.93	9218.69	445.862	465.802	444.025	20.0844	1.62761	0.559404	0.743071
761	13.1153	816.239	816.182		435.041	404.48	479.319	458.166	456.006	483.3	491.23	400.11	483.164	446.304	477.786	426.109	433.329	449.304	13923.6	410.209	405.047	422.168	417.233	411.048	451.065	401.401	453.039	401.18	16397.4	45895.4	435.037	428.321	463.649	2674.6	7249.99	431.679	446.602	25.3003	5.76858	0.414651	0.63083
762	10.2502	387.203	433.209		46503.5	52061.2	52839.8	52785.2	54057.8	32089.8	22463	39827.1	40814.7	36824.5	28712.7	38428.6	64333.7	173646	178490	30404.8	44167.7	34672.2	58933.1	9926.07	37292.7	63295.9	28229.1	18732.8	47734.6	59003.3	172379	88089.6	33455.3	88245.1	39757.8	130234	51649.5	2651.68	2.6377	0.0486943	0.193046
763	13.1153	1138.55	1138.55		404.664	407.346	408.44	428.432	434.248	441.246	274456	423.575	490.873	13496.9	2512.03	8638.3	478.782	2223.51	457.305	474.558	3120.02	486.372	438.826	444.577	3373.95	415.26	402.539	483.205	400.402	2020.31	446.099	449.568	48636.8	2565.41	940.605	447.834	416.626	12.2158	0.0527463	0.500005	0.697901
764	13.1949	918.24	918.24		2410.05	488.763	475.63	428.69	2197.28	5512.1	4726.64	11689.1	8438.16	2412.04	6051.97	13547.8	6586.88	458.127	453.537	4247.42	5836.22	2858.46	2541.29	7605.98	410.359	484.11	493.534	475.934	449.195	426.725	3564.37	2422.98	6471.67	5188.33	1749.51	2993.67	1200.08	903.802	0.801699	0.272385	0.530096
765	10.2728	973.45	509.224		301046	322683	322771	330351	311847	23176.8	42417.4	39200.2	12691.8	47527.2	48020.4	41245.3	14702.3	35133.3	93179.1	32499.3	13393.8	1.27141e+06	1.21473e+06	26707.9	156325	122370	60128.8	208787	133814	95713	569069	625628	35505.6	38358.9	365555	597349	317740	10219.7	1.08036	0.908959	0.964617
766	10.2728	871.267	871.267		406.798	422.725	439.199	409.907	436.572	470.949	431.656	16539.7	12972	9080.43	6436.46	496.622	486.378	413.763	491.535	487.315	495.237	409.854	477.216	491.392	427.419	454.762	466.294	469.623	481.316	463.604	431.8	431.281	7655.21	478.475	460.165	431.54	423.04	13.271	0.0625032	0.0130005	0.0771127
767	10.2728	491.177	473.131		467.141	446.894	488.942	405.333	490.379	3911.07	3741.3	3243.01	2642.86	2469.43	3346.71	423.166	457.003	407.377	409.213	499.044	460.079	3289.81	8488.36	6218.99	12656.5	6160.26	3619.25	5510.55	15652.7	18338.7	441.16	450.227	3225.73	442.647	8881.68	445.693	459.738	31.5323	0.137224	3.51964e-10	4.10358e-08
768	13.2108	1006.51	1006.51		420.981	474.805	429.437	486.843	438.114	59736.6	59642.3	108369	107296	27051.7	26216.5	65855.5	40021.6	70860.7	77475.8	14508	8356.63	429.22	462.907	429.422	10585.7	5593.63	428.237	497.143	487.339	410.229	498.207	429.723	64718.7	46179.7	2147.09	463.965	450.036	25.9956	0.713545	0.331161	0.575689
769	13.2588	942.503	988.51		444.122	480.552	485.838	431.429	416.952	258722	168669	407554	569832	546700	706765	203760	290326	472.995	451.984	15544.1	55345.6	482.223	463.889	478.856	494.771	483.609	495.228	490.47	449.774	490.493	466.623	491.916	443040	94316.8	481.035	479.269	451.779	27.1057	0.212885	0.0207235	0.108113
770	10.2728	399.13	195.066		451.108	450.67	405.382	495.449	417.571	17532.7	6155.85	448.519	496.616	462.879	460.442	445.558	453.991	443.448	468.003	26125.4	8603.43	13217.1	10814.9	452.482	431.21	488.984	404.448	478.376	32528.9	16287.4	457.102	449.815	4259.5	6089.97	8344.85	453.458	444.036	31.4065	1.42974	0.921394	0.970397
771	10.2953	353.052	353.052		28892	25976.2	26988.6	25187.1	29490.6	8533.61	7747.16	6556.06	8729.48	27372.6	36568.9	6537.16	7675.58	2997.65	2557.2	5664.22	12226.2	2803.77	2080.96	11391.1	8281.07	6367.15	7889.34	6497.39	407.827	402.037	11445.8	12840.7	15918	6276.34	5124.51	12143.2	27306.9	1652.07	0.394293	0.0568585	0.213219
772	13.2588	1035.23	1034.29		431.593	413.838	480.59	406.963	441.443	80494.7	492.056	446.409	26024.5	498.471	432.914	499.702	459.382	412.705	450.442	82643.4	440.76	439.396	465.998	57472.2	460.781	467.182	407.408	477.656	445.95	493.622	449.68	461.177	18064.8	14151.1	6792.24	455.429	434.886	25.9439	0.783349	0.607883	0.782741
773	13.3068	375.203	375.203		4145.01	2059.08	425.066	404.861	458.611	476.29	457.465	441.904	449.055	438.106	433.376	448.183	492.456	478.23	415.659	3535.54	442.88	39622.1	34903.6	7643.76	2152.54	2756.05	19139.7	51212.5	482.722	404.277	11461.5	3197.49	449.366	968.824	17590.8	7329.51	1498.53	1466.15	2.15598	0.326257	0.57481
774	10.2953	534.134	533.13		13822.6	14227.3	13214	13240.2	13763.7	464.879	455.877	6020.11	3483.88	5094.02	2960.57	472.88	413.788	41633.7	23372.6	425.731	476.284	4233.58	5181.24	470.885	445.809	4511.9	414.441	444.737	3303.56	2488.21	3053.67	3122.27	3079.89	11132.5	2388.26	3087.97	13653.5	383.121	3.61458	0.929819	0.974181
775	10.3179	932.258	949.262		94356.3	109349	101497	100924	108708	470.74	404.525	77656.2	268471	435.914	7424.72	44749	24833.5	403.347	473.56	3150.91	16069.1	114437	172777	340265	180263	225681	192149	33277.4	82848	198558	160471	127643	59143.8	14946.6	171139	144057	102967	5552.97	0.252716	0.983913	0.991645
776	13.3391	1089.66	1088.72		487.642	410.659	12387.2	418.529	452.475	30748.3	429.833	401.747	5919.07	492.622	457.001	434.447	411.627	35208	482.505	28939.6	411.048	2020.24	424.933	7744.35	18769.3	20002.9	400.682	498.228	494.261	447.566	430.118	453.247	6408.1	10981.2	5644.72	441.683	2831.29	4778.02	1.71364	0.822093	0.919601
777	10.3179	612.186	576.209		14095.2	15884.2	14612	14952.1	17093.3	10952.1	14148.9	1938.84	2557.6	4409.14	3862.5	11263.1	26169.3	47234.8	43631.3	45631.5	17134.9	40357.3	39234.5	485.071	32099.9	11284.1	8849.19	31879.9	16363.6	14966.4	15122.4	18383	6311.51	31844.1	21724.4	16752.7	15327.4	1058.25	5.0454	0.00149461	0.0138902
778	13.3717	965.294	965.294		2684.46	2227.11	2701.37	400.11	3215.39	461.305	461.923	422.628	484.113	456.359	443.059	475.584	496.604	425.016	443.531	423.268	478.054	4056.52	3273.06	2084.93	463.312	434.244	473.235	454.584	456.687	489.954	23312.1	12766.5	454.898	457.01	1354.06	18039.3	2245.69	974.371	1.00464	0.915236	0.968061
779	13.3717	1108.55	1108.55		65889.3	39867.3	60010.1	58312.3	37745.5	160766	150043	129307	109801	37885.2	45353	19865	14028	432.364	423.105	416.805	411.403	87194.3	96266.4	106711	451.591	411.032	64140.1	40798.8	73211.4	68684.4	61875.6	65663.6	105526	5929.45	59763.2	63769.6	52364.9	11372.3	0.0561896	0.000480863	0.00550631
780	10.363	382.091	314.104		459.972	489.193	458.486	480.946	430.373	267709	12343.1	10201	6119.73	8384.79	6828.59	15581.3	499.655	10444.6	22684	3288.53	434.4	2252.11	3715.56	466.013	35598.9	418.492	5006.4	7604.36	438.018	2359.81	430.395	6800.32	51931.1	8822.07	6428.85	3615.36	463.794	20.4893	0.16988	0.157982	0.383009
781	13.3884	826.46	826.46		490.632	485.945	476.041	489.292	425.778	10302.1	8528.38	12786.1	24493	185683	286289	22170.4	27444.4	496.913	495.699	451.824	5425.46	3194.53	4591.12	3614.86	474.802	2428.89	2697.36	2134.21	2667.53	4475.42	3158.37	467.008	88013.6	9414.11	2919.86	1812.69	473.538	24.4195	0.106962	0.0320189	0.14536
782	10.363	637.118	636.115		495.925	499.802	402.59	449.914	421.94	401.356	428.91	453.086	436.975	409.05	403.054	470.021	485.184	8245.39	3872.29	409.729	427.559	496.004	448.544	461.849	428.39	489.965	411.271	469.834	498.586	489.033	448.447	487.936	422.072	2318.36	465.942	468.192	454.034	38.8407	5.49281	0.127841	0.354187
783	13.3884	1125.36	1124.37		2059.96	2299.06	2252.18	451.678	4308.04	18485.9	15321.3	7954.88	22081.9	16859.7	15508.9	25855.6	24472	18762.9	24332.5	5982.43	21366.8	485.141	407.148	452.506	19764.6	9378.11	484.33	446.647	493.287	406.974	2149.98	414.921	16035.4	20128.7	3590.97	1282.45	2274.18	1225.16	1.25526	0.532274	0.721227
784	10.3855	1049.27	1048.53		423.442	446.751	469.378	453.723	420.703	3558.99	2333.28	2551.84	4140.84	5929.98	3062.3	2916.11	6945.46	9812.22	6488.89	428.804	435.194	400.864	402.82	470.748	12645.1	7298.32	484.421	406.419	456.019	474.217	481.767	462.698	3596.21	4504.44	2559.88	472.232	442.799	18.4625	1.25255	0.607617	0.782741
785	10.3855	536.254	191.039		404.103	401.714	429.995	421.274	427.969	439.713	472.589	3013.86	421.184	2197.9	2171.15	3398.57	2521.71	408.807	499.833	497.041	434.636	5632.4	7758.1	493.146	460.965	432.485	480.498	468.981	465.36	424.378	4121.15	4924.5	1452.73	1293.43	1846.26	4522.82	417.011	11.8948	0.890345	0.723192	0.864656
786	13.3884	415.198	415.198		66235.7	71294.6	77921.6	70606	71335.4	21408.3	10431.6	6994.82	9718.81	33156.3	56053.4	24259.5	26304.3	13802.9	58357	5173.06	6115.6	35627.3	3949.16	95653.6	438.665	4513.59	41790.3	9283.78	5005.33	85259.8	146567	53319.8	22960.5	22335.4	31280.2	99943.5	71478.7	3736.75	0.972773	0.85862	0.93598
787	13.4219	371.208	417.213		248473	275074	285785	299192	281224	58838.5	39096.8	29497.6	35410.9	59484	99340.7	69545.2	120056	285725	229609	30264.4	64359.9	94004.5	62725.8	440.476	9783.37	40741.8	57214.3	36413.9	27374.4	51035.4	183704	121387	53611.4	133260	42192.7	152546	277949	16736.3	2.48566	0.0947409	0.294201
788	10.3855	921.257	920.255		490.24	409.063	490.938	433.118	465.572	429.808	409.418	425.699	8852.33	421.755	428.747	442.921	415.836	433.514	476.346	422.392	408.674	4563.87	16200.3	26649.2	426.577	9242.08	9341.74	491.488	17783.6	37120.3	13140.1	4037.8	1827.96	433.281	13535.5	8588.94	457.786	32.2348	0.23703	0.362472	0.593016
789	10.4082	516.23	499.24		169712	148826	144645	147163	145679	583221	475473	809583	962968	773593	786612	1.16551e+06	1.12763e+06	53296.9	68752	163479	225174	16955	23158.8	29966.4	23889.3	25902.2	11186	14903.1	26985.2	22443.7	24906.4	29965.5	731908	467307	21710	27436	151205	9360.16	0.638478	0.0746671	0.250028
790	13.455	1025.45	867.423		444.392	421.064	448.873	432.841	460.809	2552.88	445.083	416.455	460.13	4783.91	5402.28	63797	56833.2	498.431	440.12	5250.61	4838	482.13	447.146	461.422	453.21	499.922	414.828	414.3	478.118	430.935	430.441	428.837	2343.46	21942.9	453.557	429.639	441.596	13.6243	9.36347	0.211298	0.454298
791	10.4306	1219.3	609.147		10035.7	5850.07	6579.67	466.528	458.06	6745.71	3083.43	488.547	8960.36	8090.19	10394.9	19648.7	12221.5	14290.7	423.344	7492.38	7261.83	3.14214e+06	4.17314e+06	36214.6	1.84619e+06	3.32697e+06	3.17727e+06	3.63598e+06	12942.5	23842	12863.6	4085.75	6293.85	10223.1	2.15274e+06	8474.67	4678	3721.26	1.6243	0.611188	0.785813
792	13.4713	269.443	1078.54		9.08e+06	9.55885e+06	9.19879e+06	9.0504e+06	9.23834e+06	6.90234e+06	96777.2	1.18485e+07	1.13956e+07	9.92652e+06	1.05257e+07	3.52832e+06	4.68318e+06	6.12144e+06	6.11084e+06	7.54684e+06	7.23641e+06	1.04742e+07	1.14773e+07	1.30721e+07	5.2042e+06	5.72779e+06	8.38377e+06	5.09578e+06	1.14977e+07	1.045e+07	9.51625e+06	1.02404e+07	8.44924e+06	5.87117e+06	9.04254e+06	9.87834e+06	9.22527e+06	181013	0.694876	0.791964	0.904283
793	10.4306	1155.54	455.177		492.107	459.513	426.171	418.947	464.627	142300	209286	427.81	469.484	424.007	479.964	65766.9	51911.4	411.53	490.045	4255.71	46496.2	417.595	484.099	3817.03	6268.88	4267.54	454.763	474.203	440.242	440.602	475.598	487.237	58897.9	28222	1896.11	481.417	452.273	26.7722	0.479168	0.630308	0.797995
794	10.4306	524.222	523.219		11420.8	10380.3	10515.7	10020.6	10639.2	6881.64	3557.01	18763.2	20811.2	9670.19	13433.8	16999.5	15447.1	19754	32192.5	9381.62	10541.6	7382.64	12859.3	28743.7	10963.4	18585.4	18804.7	11674	8995.37	9094.81	16204.3	17610	12186.2	17386	14122.6	16907.1	10595.3	461.794	1.4267	0.217322	0.461832
795	10.4532	1008.27	979.273		115525	119466	116371	107479	114383	3088.55	453.026	167127	359644	452.555	3756.08	51593.1	31464.3	2246.83	5293.54	7358.16	17985.9	77384.2	136314	228895	110023	107885	155383	38515.8	116277	189801	500622	222683	89086.9	19323.6	128942	361652	114645	3960.21	0.216908	0.713541	0.859265
796	13.5202	1062.55	1062.55		487.833	409.656	498.262	489.53	408.207	622621	408583	564003	703474	96937.5	119831	55066.8	110975	436.668	411.091	15717	60487.6	2027.27	2239.04	24714.6	404.717	413.838	416.54	412.336	419.647	417.697	455.276	457.896	419242	40515.6	3496.19	456.586	458.698	40.7905	0.0966402	0.00995271	0.0653667
797	13.5202	904.224	903.22		3717.15	3314.2	3295.32	3111.31	4038	3412.34	2393.17	1897.74	474.184	489.197	404.806	483.21	461.634	437.851	493.923	5594.12	8401.57	4577.78	11235.8	3514.26	464.157	5215.71	3701.11	411.467	428.409	425.015	12096.8	9908.14	1511.91	2645.38	3330.41	11002.5	3495.2	335.85	1.7497	0.916669	0.968791
798	13.5367	1040.46	993.456		30472.7	30239.7	29534	27365.1	26938.5	13625.9	11497.7	6738.26	3707.23	23722.2	25639.6	51339.8	42286.1	57916.9	50098.3	26417.1	40918.3	51689.4	47470.5	38449.7	30209.7	16764.5	42822.7	12587.4	21307.3	22368.1	22659.9	26198.4	14155.1	44829.4	31518.8	24429.2	28910	1474.67	3.16701	0.00215719	0.0186534
799	10.4983	980.508	980.508		401.048	495.005	487.112	495.484	416.565	16322.5	16302.6	53495.9	37939.8	45678.2	52482.1	110767	73644.2	112819	128313	17266.1	16929	2388.18	461.421	3456.09	4509.9	2305.66	1973.72	1995.84	438.293	429.899	3083.15	4497.71	37036.9	76623.2	1995.44	3790.43	459.043	41.4171	2.06884	0.252771	0.508916
800	13.5535	1187.66	816.456		445.08	448.998	414.072	414.163	481.356	405.145	400.014	11315.3	494.768	69797.1	30359.1	492.987	28753.6	476.968	10767.7	422.156	497.374	428.492	420.318	401.997	414.657	451.515	477.95	451.216	494.154	422.12	426.075	463.773	18795.2	6901.8	440.269	444.924	440.734	25.1167	0.36721	0.530573	0.720345
801	10.4983	173.046	337.093	Coumaroylquinic acid	275956	279644	270656	265536	271130	1.35122e+06	1.27104e+06	3.49452e+06	3.55335e+06	4.07742e+06	4.40522e+06	1.24942e+06	1.61216e+06	1.26542e+06	695247	1.01607e+06	1.53334e+06	3.23052e+06	2.14223e+06	1.84883e+06	1.43139e+06	1.94934e+06	1.35833e+06	1.44191e+06	1.81961e+06	2.35844e+06	1.01444e+06	733596	3.02546e+06	1.22861e+06	1.9534e+06	874017	272584	4831.62	0.40609	0.0107595	0.0689955
802	13.571	740.311	740.311		478.715	450.26	468.081	459.237	466.996	497.062	434.974	417.626	436.057	482.72	460.536	433.258	447.496	484.512	462.775	493.03	467.453	461.202	2308.64	3593.2	2464.73	4958.76	3178.6	489.267	13896.1	10340.1	9200.77	8448.18	454.829	464.754	4632.29	8824.47	464.658	9.50255	1.02182	0.520251	0.712843
803	13.6076	793.283	791.277		102745	104537	98320.9	98592.2	100037	96892	105121	232013	218226	140715	142286	50291.8	93711.8	129580	73886.4	142801	147836	239454	249606	327964	127430	227353	299512	211671	354771	349168	159808	132763	155875	106351	265214	146285	100847	2422.45	0.682282	0.112984	0.331963
804	10.5659	480.144	444.167		7064.93	7611.72	7053.08	7286.02	7921.64	25627.4	38172.1	9995.32	7928.55	5819.34	4503.67	35575	38354.1	44855.7	51435.9	58928.6	10925.1	23542.4	22329.2	449.407	67055.6	7061.97	4348.71	18133.6	12812.7	18125.8	10653.6	4033.86	15341.1	40012.4	19317.7	7343.75	7387.48	335.192	2.60819	0.0220542	0.112645
805	13.6076	691.771	190.003		56962.1	15521.7	424.405	10104.5	22166.1	18658.4	438.569	455.406	438.293	413.396	455.129	495.269	469.514	66923.1	42741.7	415.306	467.322	34942.2	483.521	447.058	428.681	456.131	467.947	498.245	20725.3	19083.7	67461.4	8643.51	3476.53	18585.4	8614.75	38052.4	21035.8	19322	5.34596	0.414544	0.63083
806	10.5659	546.149	1093.3		11312.6	12199.5	10760.3	10202.3	10244.2	429.69	453.935	447.613	470.622	450.473	449.945	418.672	461.544	488.231	447.65	3532.27	403.62	496.08	454.683	16615.7	469.058	496.145	476.842	406.961	400.911	404.618	99272.7	45807.2	450.38	958.665	2246.78	72540	10943.8	746.406	2.12857	0.364919	0.593622
807	13.6076	467.214	467.214		43464.6	47139.9	45739.4	45535.4	46828.1	36826.5	70334.9	20944	429.517	48760.3	8041.79	30899.9	28704.8	24950.5	24571	58458.9	23192.5	482.435	4408.14	6326.07	4295.14	6560.03	3125.74	5708.48	3560.39	426.106	36126.7	31271.2	30889.5	31796.3	3876.95	33698.9	45741.5	1293.27	1.02936	0.370727	0.59664
808	13.6076	547.146	547.146		483.325	460.009	428.845	438.398	401.101	13895.6	8645.96	4113.19	2458.77	3436.11	3383.42	461.62	493.705	2917.12	408.602	469.576	422.025	412.106	2217.17	4203.67	459.697	2702.36	491.082	469.826	3552.44	4909.58	434.922	493.411	5988.84	862.107	2157.55	464.167	442.336	27.8938	0.143952	0.000508906	0.00578052
809	13.6264	463.125	1051.54		28126.8	26959.1	27243.3	27751.3	26979.6	5445.48	22120.5	110340	139071	102093	103298	438795	454596	26450.3	25875.3	28667.1	99724.9	41453.5	49380.4	50923	19368.5	16144	19642.5	6342.77	41584	39956.9	27481	38476.9	80394.7	179018	31643.9	32979	27412	457.512	2.22674	0.530998	0.720345
810	13.6264	485.24	485.24		472.012	405.156	425.175	477.595	452.771	37091.4	78270.1	39019	35839.5	412.642	442.78	21254.3	444.385	28464.6	40995.6	28750.1	449.366	5330.15	8221.42	414.491	21557.5	5739.78	2865.42	14294.3	9092.38	6621.68	495.646	492.943	31845.9	20059.7	8237.46	494.295	446.542	27.6447	0.6299	0.839834	0.928475
811	13.7008	149.29	717.308		183157	183044	186837	179356	198229	419.797	481.376	131268	141700	10668.1	12795.8	250060	196934	85554.8	102195	480.478	125721	107927	125232	150003	31060.8	480.807	69777.6	16736.6	105252	73593.4	115322	142155	49555.5	126824	75562.6	128738	186125	6498.35	2.55924	0.232547	0.479874
812	10.611	499.18	431.193		30827.6	34779	31457	30409.9	30427.5	33447.1	27542.5	27636.8	27841.9	42203.9	50047.5	51957.8	24668.7	3038.03	473.701	27661.1	14981	30580.4	50215.5	116213	3632.44	9284.28	16276.6	13478.3	7026.82	18294.6	150973	55548.1	34786.6	20463.4	29444.6	103261	31580.2	1643.9	0.588255	0.111948	0.329675
813	10.6335	207.051	391.161	C18H28O9	171570	172935	165179	161164	161937	66331.3	39553.4	19355.1	15007.9	11547	16639.2	479.096	480.612	405.383	5822.81	432.639	412.779	354143	437551	423.976	650908	672293	1.03792e+06	1.41659e+06	14445.3	14513.1	11006.6	12412.7	28072.3	1338.89	510976	11709.6	166557	4860.82	0.0476942	4.11614e-05	0.000583171
814	13.7008	465.19	475.219		35601.6	34836.3	37196	36322.4	38564.3	16541.3	15881.8	15725.9	16442.9	5991.58	3980.91	27677	9687.9	75488.9	108163	53255.7	27465	40250.6	64784.5	12739.3	93199.6	54213.9	83796.8	131618	81785.2	68085.7	19931.6	19006.8	12427.4	50289.7	70052.6	19469.2	36504.1	1292.46	4.04668	0.0160902	0.0889466
815	10.6335	537.139	501.162		14149.5	16353.3	16156.5	16787.3	16640.3	132357	242478	157301	82739.9	458997	309354	27545.5	22917.2	207102	102876	31300.9	55664	57002.3	106110	44501.9	76741.9	48216.4	113284	137326	382494	347695	41022.3	69729.7	230538	74567.6	145930	55376	16017.4	959.383	0.32345	0.0130175	0.0771127
816	13.7192	195.064	113.061		435.699	400.806	410.173	426.737	477.215	416.958	455.995	56804.5	52123.2	9217.98	5782.6	2140.56	461.436	418.513	441.618	491.17	440.651	8193.71	36291.4	8974.69	22671.3	18421.7	8749.82	32301.6	48611	29684	9283.71	12350.8	20800.2	732.325	23766.6	10817.3	430.126	26.5243	0.0352076	0.0348766	0.155851
817	10.6335	594.212	593.209		444.33	419.441	455.653	434.064	446.511	487.91	499.776	5533.05	2643.77	3352.82	483.073	462.241	460.149	434.887	456.7	496.966	454.423	50017.6	43055.9	491.891	2766.34	5661.46	4981.18	5254.47	4534.87	3409.26	7171.45	8185.97	2166.73	460.894	13352.5	7678.71	440	12.362	0.212714	0.0428208	0.178304
818	13.7785	1243.6	1243.6		79837.2	83827.9	81644.7	80612.1	85492.9	188981	150183	276827	255397	379793	375063	223595	164211	162469	156005	166296	214092	185712	187020	175828	122532	90038.4	50963.2	21177.5	177125	156377	153574	174148	271040	181111	129642	163861	82283	2091.48	0.668207	0.0533289	0.206007
819	13.8005	883.289	385.151		7213.07	7771.99	7429.06	7527.87	7821.41	6443.93	5765.65	2330.15	3552.77	447.958	479.986	2031.24	442.209	455.718	487.628	2161.49	413.371	2516.44	462.539	492.612	446.039	2124.12	420.037	2589.02	4434.34	6270.71	3197.49	403.525	3170.07	998.61	2195.09	1800.51	7552.68	224.294	0.315012	0.123338	0.349502
820	10.6561	963.5	595.131		72547.8	71155.7	71092.5	70174.5	70548.3	173004	152697	201512	196612	312101	297091	327500	250618	262905	326043	115887	172429	78528.1	105763	59978.8	57360	100147	108719	62708.5	91232.9	85290.4	202998	374401	222170	242564	83303.2	288699	71103.8	807.478	1.09179	0.767873	0.890011
821	10.6561	625.178	1110.53		17093.6	19138	17593.2	19202.6	17864.8	29705.9	11818.6	52376.1	44353.2	172854	201176	658180	420350	38005.4	20916.8	29649.2	107811	8595.76	6812.69	2737.97	13172.4	5990.47	9460.37	440.288	462.97	487.709	12497.4	9395.5	85380.7	212485	5351.18	10946.4	18178.4	847.046	2.48868	0.483826	0.685265
822	13.8455	378.185	377.182		57547.9	62853.8	60955.4	60163.1	61818	3587.08	443.065	465.398	488.651	452.663	467.81	2375.48	439.963	486.037	421.963	438.735	2368.52	459.756	418.791	467.157	477.816	424.654	425.968	2431.14	410.728	479.522	436.413	496.176	984.111	1088.45	666.17	466.295	60667.6	1798.48	1.10602	0.724423	0.864656
823	10.6787	210.992	365.019		131127	197755	229251	213732	206864	88074.5	6222.28	6246.84	5474.32	451.673	407.362	4406.5	6886.14	451.436	403.775	402.149	446.794	87870.9	6881.17	419.095	69794.9	9291.05	161810	411.812	126167	96476.4	619097	292058	17812.8	2166.13	62124.7	455578	195746	33909.8	0.121605	0.196242	0.430223
824	13.8676	839.165	771.178		234818	261847	217361	238908	243770	169870	107918	139299	328759	72998.8	100972	208048	204760	20716.6	20348.7	50465.8	170048	416562	586542	376975	180647	397305	327858	25122	174651	250988	407923	209798	153303	112398	304072	308860	239341	14352.1	0.733175	0.249115	0.504326
825	10.6787	391.198	391.198		26142.7	24819.7	23204.2	23385.7	21724.6	29197.8	30199.8	4406.7	481.778	473.457	446.829	52038	43932.5	439.035	495.923	266404	87602.8	3946.36	4619.92	401.344	462.877	403.939	449.782	499.308	489.351	478.775	404	454.988	10867.7	75152	1305.74	429.494	23855.4	1506.42	6.91515	0.250159	0.504844
826	13.8676	779.315	779.315		8532.34	8882.73	7856.55	7912.41	8102.06	449.573	452.362	441.266	425.359	427.82	8359.26	4277.24	429.746	489.229	459.28	450.575	2975.78	429.809	443.989	2648.67	483.211	3708.54	4972.22	452.893	3372.48	2847.52	4030.67	3810.94	1759.27	1513.64	2151.04	3920.81	8257.22	392.547	0.860379	0.729752	0.867786
827	13.8891	363.203	363.203		7256.51	9999.64	2225.58	8991.08	4866.08	34234.9	28187.1	78362.3	89865.2	73749.7	88152	18181	31012.9	3431.78	432.441	10181.2	22171.4	11317.7	15444.9	15220.5	7433.43	5092.47	13576.1	2116.3	9693.02	6711.26	15535.6	16948.5	65425.2	14235.1	9622.86	16242.1	6667.78	2822.23	0.217578	0.0132896	0.0783628
828	10.7238	517.097	449.109		26508.4	25496	24898.3	25032.5	24903.1	64506	50506.3	90401.7	108891	414781	430002	121451	102650	7943.76	7341.87	54046.8	99255.8	44396.1	76621.5	27699.8	72749.6	66340.7	25899.3	5603.64	46671.6	71064.8	42217.2	44830	193181	65448.3	48560.8	43523.6	25367.6	610.937	0.338792	0.09298	0.290928
829	13.9097	976.503	974.497		448.415	483.768	443.795	489.548	423.048	12526.3	10182	26333.3	25910	28090.7	25243.3	67025.2	43174.7	48572	46728.6	4259.03	10508.3	469.371	435.333	426.162	11531.4	3375.63	404.312	426.2	448.554	407.27	448.369	467.989	21380.9	36711.3	1991.58	458.179	457.715	25.196	1.71701	0.601122	0.779119
830	13.93	693.278	693.278		489.18	2052.12	480.978	478.108	409.039	16363	33533.4	14884.9	7111.84	6047	2653.64	4973.2	20083	6477.62	16204.5	3392.37	6229.94	3805.97	469.248	460.706	4330.93	18536.1	480.342	6064.9	6676.36	17528.1	409.771	467.174	13432.3	9560.11	6483.64	438.472	781.886	635.77	0.711725	0.615518	0.789007
831	13.95	960.498	785.396		9567.02	8384.74	7723.74	8030.88	7478.76	2535.78	2543.13	4165.07	4205.48	3824.33	5159.73	454.387	426.417	19135	7624.76	432.897	2947.24	10608	17233.7	75753	4172.16	2493.8	4825.06	486.902	45577.6	42890.7	11209.7	9013.37	3738.92	5170.11	22671.2	10111.5	8237.03	730.975	1.38278	0.343536	0.579788
832	13.9882	620.287	415.198		6774.64	5743.3	7586.96	5139.74	6091.15	15656.5	5653.45	49406.3	65262.8	138530	192522	49741.8	26747.1	12835.8	12447.7	401.689	10465.1	4197.66	9052.84	9344.63	5553	451.712	1924.47	470.378	8312.66	10529.5	4402.71	2258.84	77838.7	18773.2	5537.43	3330.78	6267.16	845.681	0.241181	0.115168	0.334904
833	10.7238	496.139	461.165		496.875	481.726	475.865	404.078	406.884	454.304	2477.22	451.242	480.55	492.536	495.504	401.94	447.268	2813.9	2465.84	472.363	469.993	486.326	490.738	491.526	20158.3	423.022	432.52	406.548	460.923	404.679	481	454.248	808.559	1178.55	2639.39	467.624	453.086	39.4793	1.45759	0.594353	0.773473
834	10.7463	1154.55	1152.54		2532.93	2284.41	2095.53	409.792	2054.77	78959	65791	143413	107747	9732.48	7538.44	22912.1	23700.2	8695.6	8316.86	8770.16	12544.8	458.856	439.381	490.872	473.835	427.682	423.856	464.987	463.827	439.309	7547.38	6507.5	68863.5	14156.6	453.623	7027.44	1875.49	752.099	0.205575	0.0558462	0.210793
835	14.0058	968.387	967.384		431.672	469.727	402.643	429.727	418.358	448.372	499.274	401.805	492.396	476.023	486.37	452.673	406.524	482.568	448.216	472.644	443.971	427.462	413.751	469.836	479.792	473.664	463.139	498.603	413.071	448.017	421.992	499.118	467.373	451.099	454.148	460.555	430.425	22.1996	0.96518	0.42794	0.637066
836	10.769	367.154	367.154		1900.53	1898.67	466.695	484.713	2261.91	485.87	490.827	496.674	456.933	463.978	447.614	410.86	417.813	434.663	436.755	485.86	445.117	3842.03	3310.33	484.213	482.919	410.403	482.213	440.672	473.365	451.281	1886.28	2444.1	473.649	438.511	1153.05	2165.19	1402.5	768.226	0.925814	0.0256566	0.125801
837	14.0228	1210.56	1209.56		1.59464e+06	1.53629e+06	1.57348e+06	1.57449e+06	1.48685e+06	28840.2	23230.5	1.0358e+06	934243	69530.7	65599.9	2.97816e+06	2.10987e+06	2.68778e+06	2.44496e+06	25306.3	823233	2.7025e+06	2.41918e+06	2.33507e+06	712310	19542.8	2.10488e+06	817259	1.18403e+06	1.03998e+06	1.02222e+06	1.13541e+06	359540	1.84488e+06	1.48164e+06	1.07881e+06	1.55315e+06	38130.1	5.13123	0.0672919	0.236115
838	10.8087	789.193	725.194		3.41088e+06	3.96117e+06	3.25721e+06	3.36591e+06	3.37102e+06	3.673e+06	3.14988e+06	5.6536e+06	5.9406e+06	6.90062e+06	5.87201e+06	3.87693e+06	3.95695e+06	3.9093e+06	3.58789e+06	5.33896e+06	4.98331e+06	4.37874e+06	4.67089e+06	1.05984e+07	2.47353e+06	4.96281e+06	3.61119e+06	2.92211e+06	7.06317e+06	7.39866e+06	4.24378e+06	4.79179e+06	5.19829e+06	4.27556e+06	5.34216e+06	4.51779e+06	3.47324e+06	249241	0.822493	0.264178	0.51766
839	10.8087	545.107	545.107		6222.43	8030.44	4792.26	4809.17	9522.61	432.526	446.895	423.478	435.855	442.221	459.519	417.82	460.331	458.815	427.994	413.872	422.771	420.115	432.921	414.556	459.213	466.102	2907.47	464.643	7213.58	3568.22	51747.6	34766.7	440.082	433.6	1816.31	43257.1	6675.38	1853.48	0.985271	0.507288	0.701452
840	10.8263	1085.51	1094.54		914839	668306	552450	528302	537447	471193	519283	764549	623656	791142	761582	1.59457e+06	1.33959e+06	2.67682e+06	2.08915e+06	213809	346450	21943	20812.6	85268.6	2.54632e+06	405266	3778.21	436.115	73234.5	91342.9	92376.5	69393.6	655234	1.37673e+06	360934	80885.1	640269	146285	2.10113	0.350008	0.583903
841	14.0394	387.145	591.209		3038.55	2697.72	2629.36	497.846	410.356	12201.4	6321.54	489.596	482.731	3257.1	6982.66	431.452	4203.51	6626.11	3028.92	3939.71	12448.7	14257.2	12576.1	23303.4	468.629	11579.4	12943.2	3380.33	10144.7	9315.4	3824.18	3846.32	4955.83	5113.07	10885.4	3835.25	1854.77	1152.34	1.03173	0.748001	0.880292
842	14.056	694.305	1239.58		443.777	404.264	464.439	406.26	457.234	12055.2	2945.76	333961	376247	2380.76	2290.86	10229.6	27834.7	444.585	1979.95	492.093	494.369	490.657	3007.85	2144.23	409.996	453.113	407.747	415.661	491.055	413.912	459.202	486.978	121647	6912.55	914.913	473.09	435.195	25.3319	0.0568247	0.110848	0.327761
843	10.8773	943.382	221.067		30587.4	46480.2	36678	25352.1	27506.8	302030	278301	202454	153105	148723	144324	118788	207696	17229.5	15738.1	126879	196428	78800.2	109667	95928.4	46994.1	83579.1	116895	55650.3	111442	105737	161457	92363.2	204823	113793	89410.3	126910	33320.9	7605.47	0.555568	0.0829394	0.267934
844	10.8773	131.352	525.364		12180.9	25988.6	7782.15	23100.8	36279	10306.9	22741.9	48405.5	31444.9	50567.2	61423.9	18794.3	41805	9344.42	44495	28184.1	12847.7	7483.19	54264.1	8833.99	18394.1	3472.9	19209.3	29016.3	52422.5	44521.9	44381.6	33155.8	37481.7	25911.8	26402	38768.7	21066.3	10151	0.691317	0.343712	0.579788
845	14.0726	919.247	919.247		462.773	443.763	405.287	478.903	434.214	496.273	490.828	5062.7	6637.48	422.099	410.044	2791.84	2770.96	453.757	431.735	2247.99	3944.17	10029.5	8271.8	5152.18	472.412	474.121	465.415	463.536	421.084	488.232	21496.2	13396.9	2253.24	2106.74	2915.36	17446.6	444.988	25.1406	0.934985	0.589391	0.770332
846	14.0726	659.786	1275.57		3525.34	2379.51	2321.59	2682.62	2298.42	441.689	472.123	487.131	488.23	432.787	473.248	9883.87	5700.2	6004.28	7169.22	456.136	5852.72	2447.08	2002.07	2596.71	24877.6	10762	2952.91	493.788	6939.95	2954.84	419.351	401.229	465.868	5844.4	6225.22	410.29	2641.5	462.937	12.5452	0.000655415	0.00706361
847	10.9098	1085.34	520.183		4866.19	3654.69	3598.62	2559.04	499.023	8119.47	16174.8	8486.94	1971.49	1919.06	474.537	412.378	21754.7	32323.9	38269.4	26748.4	2310.18	3227.07	436.114	460.834	17159.9	405.855	452.416	405.776	420.774	435.114	2594.98	444.351	6191.06	20303.2	2600.43	1519.67	3035.51	1463.74	3.27943	0.316692	0.566468
848	14.0726	524.243	523.239		10703.3	9259.94	8675.48	8851	9931.79	6282.53	4329.34	2566.6	2065.23	2849.5	2324.79	32918.7	15157.5	492.796	458.781	22849.3	26218.2	439.205	406.25	438.236	486.713	420.07	437.913	447.628	420.336	441.233	439.256	411.255	3403	16349.2	437.509	425.256	9484.31	747.247	4.80435	0.420829	0.634211
849	14.1067	401.136	328.119		2132.5	460.324	6783.93	5354.22	470.224	41266.2	50360.6	36068.2	15749	6723.64	8712.17	26758.9	3829.96	26883.2	94431	4677.02	423.021	2049.18	21849.8	11557.3	131941	12123.8	9942.39	5635.19	29087.7	32792.7	11366.6	7134.59	26479.9	26167.2	28553.2	9250.59	3040.24	2586.68	0.988189	0.363511	0.593022
850	14.1245	1067.55	933.47		33027.6	34738.1	30487.4	30928	32229.7	143630	121608	189533	203456	513794	540427	311373	288336	20127.2	82656.9	171282	317927	16793.6	42257.5	30999.3	4744.27	433.954	487.093	475.019	21103.7	13002.7	2997.23	4543.06	285408	198617	14477.5	3770.15	32282.2	1526.11	0.695905	0.334291	0.578052
851	10.9259	815.479	525.703		5528.01	455.515	448.644	415.988	434.794	421.032	433.536	431.262	408.751	451.964	437.794	426.139	466.976	470.007	431.401	484.939	430.576	78719.7	436.868	475.67	464.383	447.427	430.34	472.173	413.713	488.253	494.662	473.187	430.723	451.673	9149.84	483.924	1456.59	2035.75	1.04864	0.111042	0.327761
852	14.1245	906.478	905.475		19714.2	22615	19282.6	21378.8	19765.9	441.495	441.852	437.61	495.936	446.735	460.179	2108.79	2339.42	439.785	417.099	483.797	464.052	4301.2	16552	16596.9	406.597	485.76	445.455	424.071	4305.18	3222.92	3430.63	2512.46	453.968	1042.16	5193.35	2971.54	20551.3	1254.66	2.29567	0.151139	0.378586
853	10.934	1255.28	609.147		1.41084e+07	1.36775e+07	1.37658e+07	1.33591e+07	1.31296e+07	1.23278e+07	9.39131e+06	1.12973e+07	1.24377e+07	1.31855e+07	1.35026e+07	1.39848e+07	1.32663e+07	1.40126e+07	1.3103e+07	1.36047e+07	1.40734e+07	1.47827e+07	1.39943e+07	1.31386e+07	1.25366e+07	1.37814e+07	1.48051e+07	1.41217e+07	1.34095e+07	1.28948e+07	1.41578e+07	1.35441e+07	1.20237e+07	1.36742e+07	1.37183e+07	1.3851e+07	1.36081e+07	337891	1.13727	0.0355069	0.158117
854	14.1605	531.282	577.287		458.334	409.101	471.981	449.518	459.741	418.368	416.399	8553.04	482.04	432.568	486.482	443.809	419.725	3268.53	5130.43	477.443	488.038	494.425	467.482	440.496	3357.99	402.637	433.033	451.677	4416.68	413.35	425.712	425.807	1798.15	1704.66	1208.64	425.759	449.735	21.5413	0.948009	0.707662	0.855151
855	14.1782	417.177	371.171		413.782	2030.52	491.844	403.488	486.269	403.15	478.764	431.191	494.664	458.821	454.799	462	489.923	433.569	447.837	2791.84	16738.1	145802	145279	488.935	5275.65	12515.8	19247	54367.8	2630.83	465.805	18050.7	16663.3	453.565	3560.54	42897	17357	765.181	633.703	7.85013	0.169196	0.395975
856	14.1782	376.206	375.203		12100.8	11943.4	12208	11277.5	11635.9	6216.39	2502.3	4255.56	499.983	487.964	455.689	4923.67	5636.85	493.886	449.783	7836.33	3446.91	19809.5	22053.5	425.317	18288.4	26467.4	22972.3	39617	412.028	4513.06	3504.74	3271.28	2402.98	3797.91	17173.2	3388.01	11833.1	338.235	1.5805	0.483376	0.685265
857	10.9745	461.166	417.177		421.901	472.31	499.284	451.588	491.607	408.624	484.639	485.156	2407.88	443.735	479.312	471.56	474.235	2101.18	3607.46	5816.17	13094	495.881	415.029	453.236	219989	260958	32183.5	442.048	487.105	465.206	413.105	474.541	784.891	4260.76	57320.9	443.823	467.338	28.0956	5.42848	0.0592484	0.217725
858	10.9745	677.134	677.134		35338.1	36487.1	36269.8	39105.9	39573.4	22033.7	30515.5	12652.8	456.913	12187.5	17654.6	18546.5	18890.3	31454.9	26721.2	21313.1	20694.4	19718.9	25429.1	34124.7	33091.3	30741.4	27178.1	35764	26724.5	28062.5	32570.4	29388	15916.8	22936.7	28981.6	30979.2	37354.9	1672.47	1.44104	0.213604	0.456691
859	14.1957	598.284	644.298		464.448	423.341	442.945	496.667	446.206	2971.29	3676.62	410179	572033	37968.8	42761.3	695957	1.0511e+06	486.107	2632.2	2689.43	269450	1978.21	496.267	2798.6	449.433	464.699	426.372	460.595	3502.71	5355.08	423.328	434.619	178265	337052	1770.22	428.973	454.722	24.6981	1.89073	0.857726	0.935801
860	10.9907	1079.54	1076.53		13778.3	27358.6	27181.1	23997.5	18704.7	19621.3	15700.2	18457.3	20301.3	3411.31	3851.93	5218.16	3307.07	39118	35783.1	74021.4	54131.8	296980	220872	38325.5	3344.03	8030.5	2114.06	451.187	14331.7	10407.9	12434.7	11922.1	13557.2	35263.3	66095.2	12178.4	22204	5249.67	2.60107	0.300641	0.556783
861	11.0075	736.218	367.104	feruloyl-quinic acid	2.22667e+06	2.21945e+06	2.19114e+06	2.12534e+06	2.2186e+06	4.61821e+06	4.95972e+06	9.83326e+06	8.50769e+06	7.22466e+06	6.51635e+06	3.55744e+06	3.91125e+06	2.42208e+06	3.22849e+06	4.3647e+06	4.11236e+06	2.37852e+06	3.18883e+06	2.25089e+06	2.55748e+06	2.1635e+06	2.38436e+06	2.23733e+06	3.1567e+06	3.14577e+06	2.04739e+06	2.14303e+06	6.94332e+06	3.59939e+06	2.60704e+06	2.09521e+06	2.19624e+06	37464.6	0.518396	0.00161228	0.0147696
862	14.2126	1248.55	1211.57		1.79274e+06	1.73357e+06	1.67004e+06	1.60317e+06	1.65154e+06	924104	750601	1.71974e+06	1.45063e+06	942792	1.05859e+06	2.81109e+06	2.25117e+06	4.2523e+06	3.99647e+06	620407	1.03936e+06	3.10019e+06	2.74239e+06	3.0026e+06	1.02727e+06	295301	1.74289e+06	742636	3.08626e+06	2.77125e+06	1.76531e+06	2.00696e+06	1.14108e+06	2.49513e+06	2.05675e+06	1.88613e+06	1.69021e+06	66138.1	2.18665	0.0997522	0.305564
863	11.0075	963.501	962.498		5524.03	484.765	419.662	437.991	492.018	4660.12	3110.84	6093.28	8668.81	9326.85	19362	4476.02	5837.42	24201.2	20947.7	458.924	417.9	8559.26	470.922	3273.71	4869.92	2858.13	430.792	475.913	3642.13	3624.7	6922.06	441.755	8536.98	9389.85	3133.94	3681.91	1471.69	2026.35	1.0999	0.408549	0.626377
864	14.2126	786.197	785.194		54436	52723.1	52587.3	47546.9	48889.3	48983.4	70672.1	35458.7	16963.8	18588.7	10361.4	13767.3	3700.57	428.822	428.592	26445.9	21931	60240.2	64490.6	211022	438.663	6194.7	416.74	451.57	446.395	3145	96952.1	75438.7	33504.7	11117	38538.4	86195.4	51236.5	2584.34	0.331805	0.0477405	0.190513
865	14.2458	587.277	619.297		6814.24	487.512	7230.09	7759.71	8002.68	21173.5	13854.5	30700.2	30251.5	269300	275156	13888.7	16235.1	10308.3	19217.2	3245.07	10116.4	12504	16333.2	14462.2	14412.6	6942.8	6384.75	2302.24	29406.6	16679.4	10115.9	13373.2	106739	12168.5	13269.7	11744.5	6058.85	2816.15	0.114002	0.0235145	0.118032
866	11.0435	959.247	479.12		3649.26	4384.99	4080.65	4308.19	4557.54	46080.2	32294.7	34595.6	44164.5	449575	427883	915823	868528	4267.42	5786.29	33958.1	79497.1	8727.31	22250.5	462.101	9196.62	5406.1	11763.7	8448.42	3275.7	3196.06	2302.95	5150.11	172432	317977	8080.73	3726.53	4196.13	313.449	1.84407	0.752657	0.883216
867	11.0435	366.022	366.022		3266.83	499.381	401.348	495.89	424.516	2144.45	460.707	444.01	437.237	9374.86	3794.04	2046.85	494.856	474.016	478.118	403.235	3277.72	420.26	424.395	11906.6	485.729	472.862	451.9	484.074	42514.5	4579.88	3065.3	129237	2775.88	1195.8	6860.02	66151.3	1017.59	1125.28	0.430782	0.445577	0.652715
868	14.2789	816.279	816.279		449.2	440.018	494.617	450.394	3211.41	461.819	4320.79	457.035	492.324	455.989	428.016	454.457	36682	460.296	450.214	409.297	473.683	492.292	469.132	480.582	452.947	447.017	483.056	428.372	483.551	6639.57	416.186	484.676	1102.66	6488.33	1152.95	450.431	1009.13	1101.31	5.88423	0.689479	0.842667
869	14.2789	716.3	716.3		17572.6	17983	16190.7	16889	16345.9	493.764	428.668	448.747	413.471	433.671	442.156	7951.85	4095.3	475.069	453.043	420.408	3248.2	4128.11	4399.54	443.018	4273.27	465.979	5555.84	2615.86	444.843	484.138	498.371	457.439	443.413	2773.98	2534.51	477.905	16996.2	691.248	6.25597	0.052199	0.203704
870	11.0435	345.118	344.114		413.563	443.926	462.47	460.312	457.378	35343.1	5473.77	494.401	440.435	494.786	455.718	4035.24	407.769	4496.52	8488.02	417.364	498.271	402.725	4248.9	445.07	10252.6	462.806	417.859	445.962	419.902	440.59	414.422	412.793	7117.03	3057.2	1948.49	413.607	447.53	18.1677	0.429561	0.956306	0.986158
871	11.0631	822.439	821.44		3946.08	3750.49	3535.25	3815.36	3627.64	426.501	406.155	441.718	454.35	4146.19	4271.19	498.406	445.699	426.754	447.341	492.616	411.302	473.094	420.852	2081.75	2503.28	416.999	3190.28	4047.63	2620.22	462.768	3331.76	4961.64	1691.02	453.686	1801.87	4146.7	3734.96	143.302	0.268292	0.169846	0.397134
872	14.2955	481.185	481.185		436.134	466.87	484.213	477.139	466.119	30680	19661.1	458.109	494.743	418.996	424.507	485.281	4630.74	467.477	453.863	6862.23	109073	3044.82	411.469	461.971	454.41	445.382	412.002	2066.27	410.992	483.991	482.95	498.399	8689.57	20328.7	910.145	490.674	466.095	16.4224	2.33944	0.723871	0.864656
873	14.2955	889.231	887.225		53626.5	55769.7	50345.1	52349.5	52006.6	53396.8	31231	92198.2	191607	70398.1	124105	66890.9	95153	2718.96	2890.03	100148	202329	234727	344525	87092.4	129322	209844	251251	32190.9	53817.1	75379.3	328279	213423	93822.7	78354.9	157572	270851	52819.5	1808.83	0.835138	0.288497	0.545753
874	11.0631	476.184	474.178		400.069	460.37	437.52	470.128	411.049	7721.84	432.173	484.468	473.739	484.147	480.605	475.326	484.334	467.953	54900.5	485.769	449.374	15008.4	441.925	428.029	418.97	8499.92	425.127	468.603	471.024	480.104	416.03	482.669	1679.49	9543.87	2960.24	449.349	435.827	27.1084	5.68258	0.727201	0.865555
875	14.2955	518.269	517.266		430.031	435.543	486.81	452.788	481.666	2633.12	4628.38	13043.4	8360.03	464.267	467.927	5274.11	447.931	15047.1	18514.5	5085.12	459.134	429.091	2797.5	439.045	440.389	2970.75	402.193	4038.76	3716.88	3957.06	403.073	484.834	4932.85	7471.32	2132.41	443.953	457.368	23.2459	1.51461	0.760635	0.887638
876	11.1076	785.443	782.433		367611	440296	381564	345109	325878	195893	124837	218725	217301	193189	212886	153320	112277	910176	585517	17771.8	20691	190044	239239	688176	497.354	484.6	2154.01	466.423	468729	220310	50230.1	93115.3	193805	299959	201122	71672.7	372092	39052.4	1.54773	0.527141	0.718785
877	11.1076	928.491	873.393		465.8	477.549	452.668	492.91	422.83	15006.1	4611.23	70610.9	57558.1	16674	10441.3	438.01	2254.35	1982.16	463.539	6149.53	484.097	409.978	463.914	408.046	471.666	412.25	464.365	465.041	424.79	403.556	2651.58	2768.12	29150.3	1961.95	435.956	2709.85	462.351	23.8008	0.0673046	0.00112769	0.0109565
878	14.3296	1095.52	644.799		437.401	438.293	459.82	496.402	436.439	428.04	400.351	82895.2	92292.1	458.001	420.164	37820.3	12926.9	454.82	408.705	402.396	11861.8	436.377	463.728	425.273	477.241	459.906	498.838	421.666	457.705	441.504	410.025	462.189	29482.3	10645.8	453.582	436.107	453.671	23.0732	0.361092	0.950241	0.983514
879	11.1302	534.097	407.193		494.893	471.328	445.466	463.183	433.699	10506.3	11920.8	4039.92	4730.35	31907.5	34566.1	5207.29	2442.85	3591.14	4047.18	8139.79	5173.67	4255.22	5300.86	4507.77	2474.64	4944.74	7909.04	6559.07	8111.63	10178.4	6222.01	4582.27	16278.5	4766.99	6026.82	5402.14	461.714	21.1862	0.292839	0.03823	0.165922
880	14.3296	563.308	563.308		2777.92	2831.61	2320.57	2755.05	2378.24	480.961	467.797	466.057	403.628	17525.7	13798.3	403.182	495.413	444.456	5699.02	499.492	470.653	405.652	422.513	455.822	455.726	454.892	412.693	493.937	3564.85	2490.58	2455.79	447.545	5523.75	1335.37	1017.41	1451.67	2612.68	217.163	0.241751	0.406294	0.624274
881	11.1302	515.175	493.193		64180.1	61678.2	58963.9	58643.3	59882.5	227247	200691	210423	193827	119078	214625	157055	186694	156345	124238	107370	146308	172800	206448	153391	87744.6	149886	148264	108379	231986	334380	186573	121311	194315	146335	177031	153942	60669.6	2048.2	0.75308	0.0501364	0.197846
882	11.1302	640.16	639.157		51372.6	53700.1	50415.2	48896.9	50689.6	2381.21	425.818	26659.7	56929.4	7662.64	29179.1	117872	109891	6896.08	10660.3	7479.7	24274.5	92387.2	110755	43129.3	63548.1	131532	124187	60860.7	39852.3	54810.7	228454	89298.1	20539.6	46178.8	80118	158876	51014.9	1567.78	2.24828	0.286734	0.54439
883	14.3651	695.815	652.797		13636.8	14114.2	11302.7	10963.9	13027.8	404.211	401.684	9619.28	9039.08	462.838	497.992	9060.72	498.819	5670.6	3726.11	401.461	488.259	26862.7	28636.6	65912.8	2591.22	477.735	8199.23	2651.36	48790.6	47916.6	12493.3	19344.1	3404.18	3307.66	25782.1	15918.7	12609.1	1257.81	0.971647	0.743123	0.876373
884	14.4009	1089.03	921.497		5726.48	5285.55	5660.02	5482.15	5272.45	59754.5	23708.5	75296.3	76939.9	379053	471954	146879	107731	407.558	1942.53	8238.04	63911.7	4422.45	7727.05	4496.37	1978.1	446.783	2228.99	454.685	492.232	481.41	469.562	414.113	181118	54851.7	2525.34	441.837	5485.33	186.5	0.302851	0.0878939	0.280059
885	11.1302	871.326	1093.3		437.295	452.542	454.519	442.029	475.679	474.179	446.217	426.983	410.874	432.346	482.111	456.18	482.58	468.835	447.932	420.601	468.726	445.935	465.948	5767.48	492.017	447.972	411.217	486.094	2921.11	3241.93	2741.56	421.098	445.452	457.476	1631.08	1581.33	452.413	13.2827	1.02699	0.41497	0.6309
886	14.4009	550.165	549.162		438.439	490.002	448.912	486.445	459.413	9459.1	10710.1	5204.31	3486.39	443.163	411.091	472.163	7061.83	406.404	410.053	400.692	449.778	3476.2	12634	3982.73	2084.72	9988.23	8793.11	5998.3	6593.41	7473.04	497.649	484.52	4952.37	1533.49	6780.41	491.084	464.642	20.3954	0.309647	0.105716	0.316408
887	11.1978	208.062	252.052		419.269	461.953	418.777	455.704	2038.19	2525.73	2387.28	9428.47	9885.35	4013.08	4813.13	4591.61	2727.47	10506.4	13857.3	463.833	457.23	5050.47	3619.49	474.343	103458	20218.1	9272.22	14950.3	5628.99	6038.41	16534.7	7472.36	5508.84	5433.97	18745.6	12003.5	758.778	639.955	0.986409	0.417664	0.631668
888	11.1978	505.192	504.188		494.968	409.787	477.359	425.32	450.834	4837.11	13153.3	8253.3	4862.95	469.748	413.957	5910.26	488.299	15415.3	31040.2	4958.34	493.482	499.167	2681.88	401.653	32150.7	440.855	464.773	450.092	3622.87	4528.09	400.82	439.531	5331.74	9717.65	5026.67	420.175	451.653	31.5718	1.8226	0.738568	0.873813
889	14.4009	922.271	921.267		12198.2	12314.5	11485.4	11501.3	11836.3	5574.62	4070.36	3537.45	427.387	402.33	403.865	457.019	8702.45	409.427	474.992	431.47	9932.37	22395.1	23624.9	17105.7	471.746	435.606	470.571	427.7	429.57	471.052	114322	63162.2	2402.67	3401.29	7314.66	88742.3	11867.1	343.618	1.41563	0.919166	0.970231
890	11.2203	566.197	565.193		617033	636828	637068	633911	626711	535389	555955	689509	659020	559771	732867	442782	555789	393579	398626	561360	618671	75821.2	256352	653643	76501.2	105509	264104	187364	502579	588156	493624	374682	622085	495135	301114	434153	630310	7620.38	0.795927	0.0332796	0.149758
891	14.4373	661.198	792.28		457.486	427.913	2189.9	2300.84	2246.72	438.457	449.547	482.948	475.422	440.952	2183.59	419.619	424.567	5013.86	485.126	453.984	1927.44	440.176	403.591	454.617	433.243	447.545	408.842	480.857	12603.7	11285.5	2883.49	444.854	745.152	1454.1	2995.34	1664.17	1524.57	884.09	1.95141	0.488835	0.688557
892	11.2203	433.114	597.183		33507	32918.1	33618.5	32085.5	32637.5	35826.6	21297	59702.1	91515.4	156268	186644	117225	83151.1	73008.4	53402.4	62124.8	87447.3	82192.5	77135.1	94393.7	47589.3	115688	122791	96405.5	76532.3	95494.1	92856.5	87245.2	91875.5	79393.2	89802.4	90050.9	32953.3	566.254	0.864139	0.812769	0.913614
893	14.4557	189.129	161.046		2547	466.775	434.64	499.884	411.861	35708.8	33227.2	26694.9	22126.2	9072.11	8341.06	3251.92	8932.4	34315.5	31476	35274.4	48315.9	124206	163553	98616.5	25171.2	64518.5	44559.1	12271.9	42314	65865.4	109460	76796.2	22528.4	26927.7	71230.6	93128.1	872.032	838.013	1.19528	0.997869	0.997869
894	11.2203	359.135	359.135		41156.7	41535.2	40493.7	38738.5	38347.6	8890.54	6919.95	6619.69	8325.81	3974	5644.33	7176.46	13128	21905.2	19063	8456.06	12115.9	28547.9	17846.7	16072	23521.5	30767.4	48667.9	51728.7	23887.1	29868.8	10531	5163.12	6729.05	13640.8	30100.9	7847.08	40054.4	1284.18	2.02715	0.0115825	0.0726382
895	11.2654	143.072	161.082		337948	350605	325874	327113	328125	268028	136106	575540	555082	345491	408525	180489	224434	185280	266030	138571	261711	87218.9	167128	171646	101137	110046	182462	207075	132457	160018	166549	188040	381462	209419	146576	177295	333933	9373.03	0.548991	0.0572086	0.213596
896	14.4557	717.308	717.308		60856.7	65814.7	57450.8	58632.2	62866.5	433.974	472.215	37060.6	28831.2	2426.95	419.142	33893.7	34469.5	44492.4	37545.7	413.866	22414.1	28611.9	21189.4	38371.5	25862.1	487.379	464.681	432.525	41030.2	31412.6	34113.5	43269.8	11607.4	28871.5	20873.6	38691.6	61124.2	2993.72	2.48735	0.128004	0.354187
897	11.288	1021.28	993.289		9856.78	10522.5	9750.09	10076.8	8111.78	479.239	422.334	2331.47	7179.82	486.155	435.441	493.274	437.897	418.226	482.239	416.718	426.197	410.882	418.326	419.288	2168.16	2007.63	452.829	483.44	459.674	441.585	61872.2	22862.3	1889.08	445.759	806.868	42367.3	9663.6	819.926	0.235967	0.151952	0.379509
898	14.4928	1197.59	1243.59		2566.31	8275.38	2751.88	8304.44	6491.11	78464.9	2094.73	755898	842622	51030.4	54984.1	92923.4	119418	2056.22	2632.8	16047	61685	2984.1	8903.27	487.128	435.583	459.015	493.436	495.802	3268.92	4794.67	484.086	2151.47	297516	49127.1	2480.21	1317.78	5677.83	2551.49	0.165125	0.249646	0.504556
899	14.4928	601.288	369.229		466.364	458.711	458.844	473.478	442.767	485.825	407.366	408.216	401.111	11430.1	12009.3	406.864	422.636	458.473	3569.34	429.723	434.545	469.079	473.48	411.034	454.769	450.964	434.556	416.426	409.412	3171.64	484.923	463.03	4190.32	953.597	743.485	473.977	460.033	10.2189	0.227572	0.367712	0.596305
900	11.3106	393.213	393.213		489.942	460.113	485.213	406.307	496.169	484.752	432.937	496.967	411.155	432.668	491.063	417.837	401.093	452.071	489.43	400.518	496.009	490.744	403.185	427.975	453.054	2933.32	2315.6	11498.6	404.352	4927.31	458.354	433.139	458.257	442.826	2650.46	445.747	467.549	32.9801	0.966328	0.506317	0.701244
901	11.3331	353.088	266.061		2501.52	2693.41	2482.63	2459.76	2208.22	3172.64	2811.73	19600.3	17686.3	21348.8	16550.1	2595.98	430.465	3016.54	2315.6	2353.38	2815.7	25308.9	19056.6	7274.17	7639.92	8945.43	6294.47	2433.91	10103.4	8258.25	8275.5	7034.04	13528.3	2254.61	10590.6	7654.77	2469.11	154.723	0.166659	0.00715136	0.0499327
902	14.5118	647.28	919.491		16755.2	15364.8	14124.4	19229.1	16924	143518	84140.9	134639	155198	866352	996893	321187	221710	4632.93	2064.34	28866.5	129612	2616.15	3705.52	1996.27	467.438	423.152	1955.92	405.91	404.703	400.739	9320.42	451.202	396790	118012	1375.09	4885.81	16479.5	1710.13	0.297417	0.0772452	0.255037
903	11.3556	775.194	387.094		30597.2	34792.6	36908.3	36919.8	40072.1	23365.2	42873.7	81796.5	97752.8	41684.8	45416.8	40067.6	24765.3	171318	194581	48532.3	11732.8	138403	194693	82006.7	657957	468480	149669	135590	199893	197745	634538	533850	55481.6	81832.7	247160	584194	35858	3124.1	1.47495	0.943203	0.981467
904	14.5309	360.185	547.182		493.518	482.744	427.125	411.047	487.096	44910.3	33871.9	6283.92	4008.84	3017.57	2725.04	496.466	445.426	2003.94	493.023	2296.46	9753.39	19756.3	406.023	475.832	433.394	449.928	411.155	488.93	424.922	441.12	486.207	474.126	15802.9	2581.45	2587.52	480.166	460.306	34.2102	0.163353	0.027165	0.129513
905	11.3556	387.07	319.083		60129.3	61521.1	58967.8	59942.7	62353.1	98893.6	61427.2	97887.7	101763	129907	150080	60584	301791	19782.6	32554.5	39455.7	460945	44203.5	68614.8	39743	35785.3	16297.4	28496.5	11477.6	71361.4	42510.9	5531.56	51019.6	106660	152519	39832.3	28275.6	60582.8	1203.18	1.42996	0.607455	0.782741
906	11.3782	694.207	693.204		4071.94	4416.89	4438.75	4271.5	4128.01	117874	101540	24660.9	17651.7	17273.5	11682.8	5248.95	1965.17	2416.82	428.316	478.21	13339.7	495.534	6793.77	3916.09	2718.1	5982.56	414.361	451.816	2960.63	424.407	471.44	477.301	48447.1	3979.53	2684.14	474.371	4265.42	147.878	0.0821418	0.00228077	0.0194358
907	14.5309	851.223	851.223		424.034	451.823	451.479	459.649	481.765	432.83	466.677	409.643	460.638	445.173	495.997	440.591	428.288	420.587	439.889	482.409	454.363	461.294	498.572	12649.5	466.673	409.783	439.064	456.488	414.017	487.261	11320.8	12511.1	451.826	444.355	1809.18	11916	453.75	18.5018	0.983463	0.64565	0.809429
908	14.5503	1005.49	1005.99		494.896	423.97	471.225	477.755	427.949	411.873	454.869	2431.11	4676.59	440.998	493.678	15770.7	10966.7	460.929	443.53	416.797	409.111	409.66	485.001	402.592	433.7	453.405	405.199	401.525	488.862	487.213	416.358	461.202	1484.85	4744.62	440.795	438.78	459.159	28.2164	3.19535	0.622716	0.792294
909	11.3782	992.277	991.273		10472.1	10150	10814.1	10157	10512	3640.29	2907.66	487.81	2622.36	483.544	430.323	2977.25	2939.47	448.817	499.542	457.732	3682.05	3846.07	3277.46	10779.3	430.467	435.616	476.156	403.845	438.247	436.611	8473.05	11723.8	1762	1834.14	2280.42	10098.4	10421	248.424	1.04094	0.965481	0.987556
910	14.5503	806.296	805.292		403.883	475.035	414.197	426.947	448.348	16781.7	13838.4	5474.31	11119.4	18592.5	19615.9	9360.99	4546.64	11142.4	486.976	5007.61	8814.66	51082.4	58328.6	37679	7821.56	15515	19302.8	12907.3	13708.1	14427.2	7077.87	3429.76	14237	6559.88	25641.3	5253.82	433.682	25.4486	0.460762	0.070694	0.24081
911	11.4007	461.165	460.162		441.543	427.098	439.747	433.498	487.74	42358.5	5063.33	1973.97	402.655	444.598	425.285	2473.86	404.309	7469.08	17463.8	435.292	451.17	423.547	428.868	445.489	166013	408.331	492.74	443.132	424.364	470.94	465.235	439.863	8444.72	4782.91	18838.9	452.549	445.925	21.5164	0.566379	0.970612	0.989339
912	11.4233	481.193	571.225		471.319	431.723	486.366	424.571	483.162	496.497	471.308	411.313	486.916	415.795	471.084	495.703	473.101	404.161	477.426	475.053	401.532	406.181	405.043	421.728	102404	174736	16131.3	6706.87	418.99	473.08	476.252	427.391	458.819	454.496	33567	451.822	459.428	26.1263	0.990578	0.841938	0.928873
913	11.4233	963.5	962.497		10981.3	12429.4	9010.96	8264.8	7009.78	5856.41	3965.48	9285.88	9754.39	12189.9	11382.3	11807.6	2060.66	3289.51	451.534	6978.71	6991.58	9602.52	9112.47	3698.47	2604.79	2926.6	12749.2	2608.7	497.046	451.573	9645.44	7889.24	8739.06	5263.27	4916.82	8767.34	9539.24	1935.67	0.60227	0.127235	0.353967
914	14.5702	507.115	507.115		409.675	469.792	476.687	494.88	406.096	2922.49	439.758	425.756	413.351	431.431	436.59	12736.5	43397	433.576	2120.76	403.066	458.053	472.085	462.583	456.248	444.45	6317.42	4093.58	2019.59	410.044	424.844	415.544	485.401	844.895	9924.82	1677.87	450.472	451.426	36.5009	11.7468	0.173763	0.402016
915	14.5702	868.391	867.387		466.931	445.877	463.001	452.126	432.701	401.575	461.305	480.131	450.182	415.287	456.39	429.203	429.503	2569.76	10789.4	437.973	460.588	457.335	476.785	406.907	4396.22	471.768	407.754	490.063	412.003	427.571	445.059	491.038	444.145	2519.4	882.934	468.048	452.127	12.2786	5.67247	0.171897	0.398658
916	14.6112	1262.6	1213.58		413.101	6581.88	489.196	432.729	16131.5	216209	121560	419751	490858	1.26387e+06	2.19738e+06	122512	183882	21221.8	7086.68	24691.9	90759.7	19973.9	25937.7	29232.4	421.089	470.308	17657.7	444.78	25298.4	17731	16927.4	4544.69	784938	75025.6	15240.8	10736	4809.69	6139.7	0.0955817	0.00493955	0.0368313
917	11.4458	1101.31	637.214		13571.9	14103.7	13639.9	13377.9	16293.7	5262.87	4036.37	23789.3	24603.4	7513.02	8125.86	442.267	404.943	89372.7	21962.1	2530.5	424.304	38111.5	55842.9	16955.1	70905	80046.1	185712	170070	2348.73	2514.24	347976	179024	12221.8	19189.5	69167.2	263500	14197.4	1074.91	1.5701	0.232528	0.479874
918	11.4684	596.207	595.204		220147	229635	222458	224460	269272	277627	274567	285319	286605	221841	269446	138535	215237	184881	92527.3	215713	278822	53082	117965	389678	45953	65913.3	90280.6	63336.4	167438	202888	162533	125325	269234	187619	132948	143929	233194	18308.9	0.696862	0.0299418	0.13838
919	14.6112	579.208	1049.51		496.318	404.789	401.985	6271.67	427.383	37790.2	18918.7	226516	571309	437.387	2913.93	437.235	2517.62	4187.99	7500.45	408.44	65863.3	2251.22	15031.1	1977.73	2851.1	471.247	470.627	484.818	484.758	401.075	424.274	3688.07	142981	13485.8	2713.74	2056.17	1600.43	2335.87	0.0943192	0.175053	0.402701
920	11.4684	442.202	441.198		447.289	428.374	477.232	411.78	44639.9	64764.5	9134.65	10014.1	10812.7	24143.5	18337.3	13200.6	10300.8	471.299	2620.63	189739	4658.44	2598.62	445.737	5014.58	8945.51	9006.59	25395.4	26101.7	21242.3	17831.9	11192.5	12709.5	22867.8	36831.8	12953.6	11951	9280.91	17679.5	1.61064	0.33721	0.578925
921	14.6326	682.312	682.312		493.107	478.575	400.906	456.953	453.719	7294.78	4267.3	6126.54	5813.35	3179.6	3960.08	7089.96	5531.98	7177.46	4487.03	404.137	3306.86	5689.07	2871.38	3476.88	3692.63	2910.16	31114	57889.6	36050.1	13494.2	452.443	419.004	5106.94	4666.24	17465.3	435.723	456.652	31.3873	0.913705	0.464714	0.667293
922	14.6537	1131.5	593.264		247454	253840	238236	236469	236311	453322	359454	396279	351684	332544	337716	662322	691629	769431	831872	439588	486036	524334	439376	504568	258406	148315	161347	84214.7	359063	365659	221854	254174	371833	646813	316142	238014	242462	7014.2	1.73952	0.000903223	0.00897972
923	11.5135	508.212	798.428		429.754	452.41	473.893	415.01	401.126	407.903	459.638	404.436	492.587	3190.94	4490.39	3917.27	2132.1	473.063	462.402	7683.14	5077.94	28426.2	35653.3	491.513	431.818	410.348	486.408	7096.5	4189.41	3892.03	424.185	428.314	1574.32	3290.98	9008.62	426.25	434.438	26.0335	2.09042	0.254156	0.510901
924	14.6537	149.046	221.067		1948.85	460.418	457.482	428.744	459.041	31437.9	26424.9	28757	6056.83	6877.13	3015.04	446.417	418.879	5302.38	5330.05	475.999	3413.48	45486.4	54259.2	464.246	17815.4	434.957	22053.4	12635.7	30902.1	42068.6	4861.51	4588.51	17094.8	2564.53	25124.5	4725.01	750.907	599.086	0.150018	0.00953037	0.06333
925	11.5135	387.133	397.154		443.283	416.152	485.914	421.379	4019.02	449.439	419.605	9824.55	9934.18	86649.7	45524.8	7773.48	9301.59	454.651	4834.07	429.717	470.976	400.143	497.867	468.4	454.394	494.61	4169.87	422.314	485.526	463.404	438.836	434.154	25467.1	3877.42	872.947	436.495	1157.15	1431.15	0.152252	0.273731	0.531207
926	14.6537	676.271	679.29		411.8	465.248	406.936	434.915	2437.89	5175.62	14868.2	2554.62	404.59	2134.31	468.533	469.361	485.265	413.197	13782.9	447.972	428.684	466.626	2370.28	493.108	450.116	15677.1	4763.81	2071.85	2565.15	28409.5	452.491	472.261	4267.65	2671.23	6363.06	462.376	831.358	803.531	0.625926	0.260134	0.515643
927	11.5135	490.172	490.172		446.706	448.488	459.178	456.619	492.681	458.255	478.006	4497.58	448.585	489.97	426.339	2519.77	419.643	4246.6	9549.85	475.428	466.93	483.405	486.171	451.955	66416.3	436.463	419.397	468.578	487.319	448.095	444.917	448.617	1133.12	2946.37	7788.63	446.767	460.734	16.6537	2.60022	0.274936	0.532235
928	11.536	928.188	463.089		1.56133e+06	1.64841e+06	1.56979e+06	1.59171e+06	1.57003e+06	2.65832e+06	2.13974e+06	2.46827e+06	3.10082e+06	4.19166e+06	4.77558e+06	2.88718e+06	1.68326e+06	3.84039e+06	4.41221e+06	1.39065e+06	1.65825e+06	2.91132e+06	2.64187e+06	1.69387e+06	1.53358e+06	4.11208e+06	2.35583e+06	1.93745e+06	6.74172e+06	5.30004e+06	7.11481e+06	8.63124e+06	3.2224e+06	2.64532e+06	3.24753e+06	7.87303e+06	1.58825e+06	31712.7	0.820918	0.308006	0.560356
929	14.6921	473.24	618.26		415.191	482.088	432.837	490.282	464.206	5996.2	6031.94	4166.72	3420.64	3900.92	3159.41	2069.61	408.362	4220.68	2343.67	3932.08	3339.98	3088.84	2918.36	3255.65	5236.59	2247.43	400.717	458.33	3065.01	3582.87	2411.49	2417.91	4445.97	2719.06	2694.87	2414.7	456.921	28.7082	0.611579	0.0994657	0.305179
930	11.5575	357.119	311.114		54949.7	62419.2	48855.5	41223.5	41524.9	36932.4	46364.4	64994.9	49229.3	129624	138880	170568	126009	9850.25	16012.1	125291	90861.7	65774.7	139251	145092	57335	105254	911404	810409	48473	26973.8	520558	492518	77670.8	89765.2	256663	506538	49794.6	8107.88	1.15571	0.780015	0.898404
931	11.5796	647.254	579.266		486.932	440.324	435.014	427.632	487.182	90396.1	52771.4	135834	138614	113493	146494	492.523	450.039	310565	127787	32230.5	48444.4	125061	153199	429.439	21034.6	6675.43	469.579	420.737	2188.43	2563.05	107939	81649.4	112934	86661.5	34671.3	94794.2	455.417	26.1469	0.767365	0.126974	0.353967
932	11.5796	918.507	964.512		127446	137230	97493.1	84493.8	61378	345968	263812	463904	480697	228952	297734	136668	102291	91753.4	79538.2	109531	119914	231738	161915	126001	34733.8	49495.1	42397.8	14950.8	26045.1	13419.9	105125	107223	346845	106616	77855.2	106174	101608	27802.2	0.307389	1.26642e-05	0.000219485
933	14.7107	920.244	917.236		68873.1	77418.6	64945	66104.9	69979.6	95735.4	63668.9	99298.9	148167	20000.7	26264.1	68744.7	111046	6201.84	4767.3	205001	267030	74395.4	134568	51192.4	31842	52903.4	88657.7	13255.7	36545.3	33212.9	299301	235266	75522.6	110465	57396.9	267283	69464.2	4372.53	1.46268	0.782667	0.898856
934	11.6022	442.202	441.199		62668.6	67062.4	63794.5	64500.8	83120.3	106051	119481	45539.7	47238.8	43132.7	30481.4	240914	221966	113440	123657	114730	142728	11455.2	14778.6	40753.6	60081.2	54101.3	51370.8	63420	39499.5	35044.5	23715.5	30749.3	65320.7	159573	41167.2	27232.4	68229.3	7584.11	2.44291	0.00399409	0.031045
935	14.7107	789.418	787.413		361753	380940	339694	355221	362684	14130.2	25069.8	27509.7	11359.2	13457.1	15505.2	28911.6	16972.7	376841	273450	129543	51198.6	496702	599495	510100	293532	190427	246875	59617.8	265419	232058	179806	253056	17838.5	146153	321581	216431	360058	13296	8.1931	0.0129919	0.0771127
936	11.6135	617.109	579.136		565213	592804	590867	604749	551469	536240	482565	872605	787730	1.24511e+06	1.0259e+06	418184	505785	811638	742688	770271	699937	431636	527466	1.3693e+06	217677	390105	480638	358723	1.01729e+06	1.10068e+06	684528	751250	825024	658084	654836	717889	581020	19606.5	0.797654	0.308557	0.560356
937	14.7295	694.281	693.278		19336.6	29039.2	22052.2	34260.1	40006.4	28189.6	38897.7	26509.7	15413.3	21566.3	12369.6	19496.9	13673.9	14160.8	46448.6	407.085	17052.4	8781.53	21726.3	12925	22787	42254.2	42128.5	34215.4	33493.4	55725.4	23970.7	28728.1	23824.4	18539.9	30448.5	26349.4	28938.9	7621.62	0.778193	0.296147	0.553658
938	14.7483	1109.54	667.3		20529.6	20477.8	17247	18731.2	30242.3	185942	122039	94197.8	48355.8	575530	601131	50460.1	56165	21028.8	24112.5	22368.2	65460.1	20485	31278.5	40924.5	40654.3	20045	10460.4	4158.8	26468.4	19271.2	11888.4	32438.1	271199	39932.4	23749.6	22163.2	21445.6	4564.09	0.147244	0.0057122	0.041743
939	11.6247	391.161	391.161		464.823	482.361	423.135	488.281	402.782	414.04	453.39	497.699	403.477	411.626	426.354	403.998	488.529	414.358	485.909	428.923	480.346	403.717	401.07	2176.4	14832.7	451.67	4438.31	16167.4	479.155	410.129	459.171	411.292	434.431	450.344	4417.84	435.231	452.276	33.6385	1.03663	0.475642	0.678921
940	11.6689	1084.51	1094.54		522957	575507	559174	584303	614671	395637	247461	454921	423733	1.1081e+06	1.50338e+06	3.04332e+06	1.05399e+06	244417	304564	782426	1.43752e+06	456019	626883	222986	202102	123920	433741	186603	95153.8	95176.5	173912	241308	688872	1.14437e+06	271398	207610	571322	30172.8	1.66123	0.472947	0.676203
941	11.6689	545.189	827.226		422.747	489.704	464.664	473.016	440.155	443.828	491.927	444.359	430.494	459.623	401.073	2297.63	2378.88	403.698	425.801	433.404	2160.71	452.026	469.519	3107.36	446.438	493.687	465.081	401.162	476.693	446.263	476.506	480.806	445.217	1350.02	750.914	478.656	458.057	23.8168	3.03227	0.0637464	0.228365
942	14.7862	843.269	775.282		32647.1	34092	31151.8	31135.7	33659	108023	100033	112371	107439	59053.6	71341.3	45506.3	61412.1	94848.7	26300.6	90975	93293.6	183553	221649	156140	57761	150353	177050	103314	133609	160341	102005	76345.6	93043.3	68722.7	149308	89175.5	32537.1	1230.56	0.73861	0.147772	0.377902
943	11.6904	1100.42	1100.42		482.621	444.214	415.112	418.544	449.451	429.108	444.918	427.157	491.298	499.418	409.515	454.577	426.805	404.778	492.614	461.975	453.745	410.684	480.659	434.501	446.078	432.627	469.063	493.826	484.016	494.946	400.807	435.776	450.236	449.082	460.711	418.291	441.988	24.4279	0.997438	0.968595	0.989031
944	11.6904	953.331	953.331		3595.19	3707.54	3534.54	3428.16	3542.5	3978.97	3680.7	16958.9	17067.2	4438.31	4032.66	3360.55	2360.34	11235.7	3769.18	11515.6	13012.9	3118.95	4798.23	2610.89	472.353	473.443	4897.65	4277.24	16826.9	15709.4	10843.2	4439.31	8359.45	7542.39	5909.44	7641.24	3561.59	90.9186	0.902258	0.877712	0.943559
945	11.7128	450.149	449.146		486.746	453.106	451.936	461.922	451.112	425.023	414.36	404.925	483.108	467.921	495.662	406.821	488.321	15300.5	448.938	455.881	497.867	475.886	482.641	443.683	466.308	455.531	404.458	9235.71	414.247	469.803	432.166	441.152	448.5	2933.06	1427.59	436.659	460.964	13.4606	6.53971	0.323065	0.571886
946	14.8054	968.312	967.309		467.394	416.643	438.946	455.142	440.312	480.799	435.741	467.354	457.832	429.948	480.001	405.549	457.447	496.15	488.864	486.828	415.847	497.107	454.174	454.958	489.692	490.058	484.279	492.403	435.368	471.214	19461.3	11948.1	458.612	458.447	474.361	15704.7	443.687	17.0793	0.99964	0.950922	0.983514
947	11.7128	749.341	749.341		2855.57	2301.74	2324.04	2636.27	2012.75	14096.3	120966	450.45	499.386	2367.72	448.572	6061.47	31621.2	402.956	457.74	4812.56	437.665	421.564	416.074	402.185	406.554	499.96	416.861	466.078	2348.2	1901.24	2731.98	4676.89	23138.1	7298.93	808.746	3704.44	2426.07	291.671	0.31545	0.818065	0.917473
948	14.8249	507.282	507.282		481.094	482.682	475.728	412.672	412.422	461.818	406.9	7771.24	5562.6	420.384	477.097	4041.89	3549.02	423.86	2813.39	441.297	495.736	451.089	402.054	459.667	447.637	493.115	404.142	421.738	403.57	3293.43	440.165	440.602	2516.67	1960.87	752.938	440.383	452.92	33.0448	0.77915	0.85349	0.93396
949	14.8445	1251.09	1257.58		74897.7	79013.5	72183.7	74520.4	81985.9	2.47588e+06	1.48303e+06	1.17661e+06	1.32289e+06	5.92348e+06	6.35086e+06	4.90507e+06	6.38927e+06	25555.9	128355	1.19168e+06	2.48842e+06	85518.5	113575	57026.7	14508.7	260744	32398.5	10094.8	13549	12199.8	18555.8	22497.4	3.12213e+06	2.52139e+06	66623.9	20526.6	76520.2	3507.93	0.807589	0.276967	0.533221
950	11.7354	713.194	667.188		491.315	486.21	414.925	404.153	425.038	459.862	436.091	3144.86	2263.5	476.43	430.655	2274.83	499.918	24188.2	5375.57	401.851	496.346	475.531	421.382	420.39	207343	15376.2	429.95	468.774	470.001	437.055	209533	61277.1	1201.9	5539.46	25093.6	135405	444.328	36.9121	4.60892	0.342213	0.579788
951	11.7354	434.175	433.172		490.549	498.141	443.353	464.513	479.625	3565.65	3311.6	3490.52	2924.09	5121.61	4912.04	473.495	484.903	482.563	472.604	499.974	458.495	23813.6	34986.8	2478.26	17156.5	23421.3	47112.3	50708.6	4304.09	5251.11	4301.12	2555.37	3887.58	478.672	23248.1	3428.24	475.236	19.5443	0.123128	7.215e-10	8.04629e-08
952	14.864	773.433	773.433		52715.3	57166.2	52068.2	56534.9	60947	4283.21	3935.22	5937.63	10906.6	19311.5	11756	9876.64	444.723	460.227	477.894	3269.51	12194.5	3047.36	5760.66	5529.34	10851.9	3071.22	477.648	2804.66	403.208	463.525	5441.07	6352.03	9355.02	4453.91	3601.06	5896.55	55886.3	3234.28	0.476099	0.0617512	0.223717
953	11.7579	1023.52	1022.52		2557.2	477.501	447.583	457.905	465.421	20486.4	19711.9	87950.9	74754.7	47048.6	41130.9	159667	86833.4	125876	101362	21765	31731.3	6264.74	464.197	3317.8	17467	3526.59	407.342	433.29	2602.93	437.795	470.368	422.171	48513.9	87872.3	3880.19	446.269	881.122	838.096	1.81128	0.232386	0.479874
954	14.8837	520.336	515.12		3921.74	4303.65	4194.54	4653.2	5978.32	4653.2	3592.54	12289.5	5652.82	5707.38	5087.65	441.135	462.802	6615.52	7984.04	445.068	414.292	66856.6	63257	17241.4	1927.12	3382.63	2469.29	2229.31	14509	7848.32	489.322	2173.09	6163.86	2727.14	19969	1331.21	4610.29	723.095	0.442441	0.0248321	0.122725
955	11.7805	337.151	337.151		457.864	2083.14	2182.38	2090.92	488.479	494.664	407.192	404.949	411.993	2387.18	424.706	462.254	2264.11	434.628	405.877	445.6	2501.52	470.319	413.512	2463.74	413.493	440.223	406.334	3954.11	450.198	410.975	432.125	2360.34	755.115	1085.67	1046.99	1396.23	1460.56	807.011	1.43775	0.529132	0.719114
956	14.9228	522.022	1216.6		12015.9	17629.7	11938.5	25486.2	12533.9	138412	153428	245843	210088	399104	362978	145665	168986	8731.06	92387.6	32883.4	70918.7	14043.2	32695.7	24481.7	10736	8581.31	411.734	497.281	25939	28942	3271.92	3526.27	251642	86595.3	16258.7	3399.1	15920.8	5234.41	0.344121	0.0191243	0.101983
957	14.9228	573.28	572.277		7089.8	6410.43	4327.09	3961.7	5219.72	481.821	490.104	6922.2	5537.02	432.492	478.999	13534.9	17259.4	12296.8	15566.1	475.266	444.789	28728.1	44739.5	156175	496.498	404.79	464.76	486.12	112488	128394	20564.2	34762.4	2390.44	9929.55	52486.4	27663.3	5401.75	1194.04	4.15386	0.149677	0.378586
958	11.8011	722.355	819.419		422.089	438.312	455.245	486.601	423.257	24846.6	28849.2	403.646	435.417	407.119	475.691	491.427	27901.9	473.198	493.6	20055.6	403.186	458.959	420.253	444.139	498.215	488.255	490.582	407.104	481.765	486.447	475.748	417.576	9236.28	8303.16	463.969	446.662	445.101	23.9917	0.898972	0.993576	0.99545
959	14.9228	460.227	413.218		101352	20822.4	89131.8	88368.8	18545.6	72666.3	80951.1	275563	204027	31002.9	24326.1	57793.5	84706	199445	197658	68816.9	177463	61099.8	52759.5	473.93	264441	384337	62803.1	40979.8	153491	110285	10225.3	21048.6	114756	130980	125630	15636.9	63644.1	36194.9	1.14138	0.434676	0.64299
960	11.8196	1099.56	1096.55		3.5441e+06	3.60877e+06	3.52396e+06	3.54571e+06	3.75881e+06	4.4088e+06	3.53348e+06	5.4159e+06	5.15342e+06	8.01519e+06	8.32201e+06	7.06162e+06	6.6861e+06	3.83847e+06	4.89937e+06	5.70795e+06	6.52303e+06	5.25378e+06	6.31064e+06	6.11961e+06	2.38802e+06	1.88333e+06	1.63794e+06	794656	5.21024e+06	4.61246e+06	3.53036e+06	4.41214e+06	5.80813e+06	5.78609e+06	3.80119e+06	3.97125e+06	3.59627e+06	86119.7	0.996205	0.898247	0.956812
961	14.9228	819.42	819.42		421.97	443.227	477.245	485	452.835	482.714	428.546	409.415	437.11	442.945	445.356	450.935	423.271	494.028	441.303	437.663	497.882	464.071	464.557	479.644	493.55	412.803	454.738	433.046	416.375	462.728	437.495	437.829	441.014	457.514	453.501	437.662	456.055	22.9062	1.03741	0.330158	0.575519
962	14.9607	1117.52	1127.55		1.17545e+06	1.17576e+06	1.13176e+06	1.11472e+06	1.10954e+06	1.24283e+06	945493	2.08883e+06	2.04805e+06	2.14892e+06	1.97205e+06	1.40863e+06	581216	2.08516e+06	2.67549e+06	938725	1.13586e+06	2.39304e+06	2.20562e+06	2.77539e+06	1.04112e+06	1.27999e+06	494042	198307	929708	856178	514700	946125	1.74103e+06	1.47085e+06	1.3526e+06	730412	1.14145e+06	28842.7	0.844814	0.376263	0.599755
963	14.9607	862.213	861.21		402.963	486.88	482.928	434.792	447.858	434.18	444.801	424.722	499.756	498.547	456.997	420.907	425.789	492.042	488.754	468.556	426.36	401.456	416.693	491.064	445.486	413.407	446.057	419.993	442.525	480.911	65243.1	35605.8	459.834	453.735	439.732	50424.4	451.084	31.2628	0.986737	0.748851	0.880292
964	11.8747	490.172	490.172		2497.65	479.559	408.03	420.771	412.847	21688.6	23789.1	30654	13705	492.855	3469.29	13182.7	481.848	35150.3	74319.1	6452.42	6422.96	8341.79	18797.9	8990.67	222456	4797.61	3020.23	2322.56	14302.8	14769.9	9457.55	2754.06	15633.1	22668.2	33088.8	6105.8	843.772	827.341	1.45001	0.917126	0.968869
965	11.8747	406.087	405.083		2260.66	2010.13	1998.2	443.184	2216.91	431.656	423.196	498.247	413.375	452.903	426.159	490.979	439.28	4918.96	2715.97	481.201	430.692	446.96	461.687	449.388	453.634	491.341	449.862	448.739	412.123	449.046	457.172	476.47	440.923	1579.51	451.42	466.821	1785.82	679.618	3.58229	0.129689	0.357691
966	14.9977	782.267	782.267		434.928	422.017	455.312	434.711	457.691	2730.2	4572.54	418.21	437.295	462.789	462.094	478.149	423.994	428.985	423.154	434.46	403.984	448.513	479.8	476.881	474.432	447.398	499.039	411.704	463.445	464.64	456.239	496.825	1513.85	432.121	462.872	476.532	440.932	13.566	0.285444	0.134608	0.364593
967	15.0163	1263.6	1259.59		680887	676890	640170	651963	641821	6.0095e+06	6.57544e+06	8.2184e+06	7.57258e+06	5.36228e+06	5.65377e+06	4.63392e+06	6.57638e+06	618574	4.19827e+06	2.99803e+06	4.70043e+06	848750	1.14927e+06	1.36851e+06	1.79966e+06	1.30032e+06	175462	88763.5	305627	350111	219801	381701	6.56533e+06	3.95427e+06	820718	300751	658346	17298.3	0.602296	0.0748633	0.250358
968	15.0163	1052.54	1052.54		25177.4	24198.5	23386.9	22986.8	23035.6	450.405	440.627	10082.2	8403.93	10231	10581.9	18518.9	16879.4	41034	43194.4	469.784	8188.42	9573.98	12833.3	16122.2	6423.34	488.148	3838.65	5545.09	92342.8	77400.3	29230.9	43429.4	6698.35	21380.8	24952	36330.2	23757	832.232	3.19195	0.241566	0.493325
969	11.8943	366.022	417.213		135831	146798	141616	140856	151592	175164	159488	353952	319239	1.07812e+06	1.17766e+06	489773	560935	44013.2	54843.7	347028	435650	12306.3	15831.6	29841.8	196622	314967	205753	132515	240193	311556	43344.5	39236.7	543937	322040	162176	41290.6	143339	5395.86	0.592054	0.322146	0.571255
970	15.0163	968.387	967.384		465.399	461.214	495.583	491.805	460.839	473.221	444.721	458.675	476.167	479.903	485.231	416.582	416.312	456.449	459.931	488.711	435.267	455.587	405.317	488.356	443.056	403.08	459.754	421.583	456.577	414.31	443.039	436.299	469.653	445.542	438.625	439.669	474.968	15.4195	0.948662	0.0919323	0.288625
971	11.9155	980.277	979.273		451.317	450.377	406.655	451.458	408.484	409.199	463.999	467.309	459.324	3071.81	3138.41	410.022	7328.87	441.114	427.495	463.191	472.569	457.038	494.098	414.951	451.549	464.589	430.638	460.793	434.532	418.394	473.292	405.948	1335.01	1590.54	447.398	439.62	433.658	21.3125	1.19141	0.763412	0.888108
972	11.9381	849.34	453.198		135127	148034	141918	141785	140641	1.4449e+06	1.07034e+06	929964	1.02019e+06	561567	691359	1.75972e+06	1.85175e+06	8100.2	15685.5	49471.2	153477	6621.62	413.445	4037.73	24077	22601.2	12618.1	11054.7	18563.9	19278.2	447.585	2027.04	953054	639701	13251.7	1237.31	141501	4106.2	0.671212	0.0613378	0.222849
973	11.9381	687.207	651.23		35638.4	33549.6	33010.6	32852.5	33754.4	19900.8	13533.3	21949.8	17914.4	6737.4	15478.9	32969.9	45238.1	57654.6	103875	46335	60373.3	39586.7	50677.5	7038.19	20105	10692	20571.1	20120.5	34535.8	31770.9	8048.02	14242.4	15919.1	57740.9	26122	11145.2	33761.1	995.79	3.62714	0.000266554	0.00330295
974	15.054	500.128	501.234		479.427	498.478	451.372	438.697	486.817	2839.63	470.891	5466.4	461.509	469.829	419.002	468.574	463.995	426.174	447.13	468.577	471.987	29261.6	25659.4	406.258	433.32	452.16	422.294	470.06	2241.11	409.169	468.954	468.659	1687.88	457.74	6639.48	468.807	470.958	22.3829	0.271193	0.154595	0.381041
975	15.073	521.225	607.297		25579.7	22815.3	22146.5	22876.1	22011.9	6982.75	5321.19	3030.6	1946.73	3703.65	409.978	428.952	403.69	2430.42	409.295	456.442	2829.55	2100.79	3098.45	3519.34	4494.4	4243.83	2546.3	4159.39	494.546	458.123	5352.37	2184.23	3565.82	1159.72	2790.57	3768.3	23085.9	1294.01	0.325234	0.0564604	0.212037
976	11.9606	303.145	303.145		469.679	436.938	462.327	489.032	467.184	7094.53	6775.36	3104.03	434.76	6581.5	6018.85	8564.18	11930.4	403.534	411.519	10909.6	10555.7	5545.9	5792.47	4511.45	489.409	5889.8	24349.6	8289.25	8833.16	7136.29	29061.5	27602.4	5001.51	7129.16	7870.81	28331.9	465.032	16.726	1.4254	0.956554	0.986158
977	15.073	1258.58	1257.58		35391	35978	32718.1	33347.6	32959	2.09566e+06	1.86142e+06	73507.8	66023.4	408.305	429.044	202364	262955	432.896	21234.4	2.39177e+06	607775	8371.55	17117.5	13507.3	969985	1.48696e+06	414.807	436.981	6570.97	5915.76	401.885	3575.16	682908	581089	278809	1988.52	34078.8	1339.34	0.850903	0.663377	0.823603
978	15.0916	1035.53	1035.53		417.297	449.479	450.553	467.804	486.378	448.151	2050.68	1992.99	6500.87	24019	26856.7	8173.94	11691	491.636	478.958	429.234	469.005	454.835	413.595	461.402	455.44	469.859	468.559	441.713	450.204	459.294	461.191	417.062	10311.4	3622.3	452.767	439.127	454.302	22.8819	0.351291	0.205659	0.445913
979	11.9606	458.043	412.037		456.661	469.931	402.545	484.003	441.736	410.276	413.947	2253.52	445.424	403.847	421.619	454.029	495.008	449.585	488.536	485.276	453.889	413.177	461.428	416.306	475.471	478.452	464.336	417.511	428.456	440.298	408.021	434.258	724.772	471.054	443.937	421.14	450.975	27.9761	0.649934	0.573715	0.754655
980	15.0916	427.198	1119.47		27537.1	23206.7	23399.2	27415.9	28516.6	499.839	413.18	2099.8	471.496	404.423	492.587	444.81	426.339	64754.3	41412.1	469.1	489.347	437.144	2039.2	448.107	472.615	2537.07	9445.45	3898.17	488.286	2679.28	2149.56	410.177	730.221	17999.3	2493.92	1279.87	26015.1	2247.96	24.6492	0.227477	0.474373
981	15.1101	1065.04	717.326		412.007	493.691	412.791	475.855	432.314	26828.4	12449.3	133756	193216	26187.8	25653	44035.6	20936.6	430.134	432.919	407.984	13278.3	413.756	400.796	495.564	411.206	464.313	473.786	413.914	432.109	445.491	442.789	449.868	69681.8	13253.6	438.993	446.328	445.332	33.4939	0.190202	0.02715	0.129513
982	11.9831	195.066	195.066		416.073	462.224	430.465	442.803	412.112	461.183	436.533	483.14	496.097	471.981	448.612	457.492	453.072	448.2	418.525	482.221	420.619	441.506	464.049	457.821	15466.9	18674.2	427.067	422.11	411.66	422.279	491.621	437.261	466.258	446.688	4131.96	464.441	432.735	18.3251	0.958029	0.171121	0.397937
983	15.1101	905.272	312.124		487.706	409.347	443.865	468.454	454.019	484.068	433.681	11735.3	2158.17	423.775	8854.15	6151.56	17327.8	5435.43	12270.9	438.113	454.855	4266.58	6054.97	10116.7	12984.1	422.004	446.466	402.155	3166.03	460.774	14416.5	3878.55	4014.86	7013.12	4257.76	9147.54	452.678	26.2029	1.74679	0.454375	0.658192
984	12.035	656.147	593.152		8.08342e+06	7.97532e+06	7.50929e+06	7.75367e+06	7.83311e+06	7.54747e+06	6.69334e+06	1.16758e+07	1.21717e+07	1.40563e+07	1.36753e+07	1.10282e+07	9.23265e+06	1.2659e+07	1.00518e+07	1.18887e+07	1.03572e+07	8.62749e+06	8.02225e+06	1.44711e+07	4.65256e+06	8.91406e+06	7.97494e+06	1.02036e+07	1.24078e+07	1.26058e+07	8.95325e+06	8.58928e+06	1.097e+07	1.08696e+07	9.7644e+06	8.77127e+06	7.83096e+06	196992	0.990847	0.86388	0.938464
985	12.0521	1092.55	1090.54		51336.5	54365.1	52492	53480	53867.9	32418.7	37087.9	21422.8	26762.8	471.74	9384.48	3179.18	23420.6	18553.9	50038.1	19993.8	18308.2	24424.4	25080.4	9134.76	34878.3	24176.6	19014.8	8211.58	43672.6	17503.5	40485.1	47544.6	21258.1	22249	22899.7	44014.9	53108.3	1078.33	1.04661	0.657784	0.819833
986	12.0521	323.099	533.188		12167.3	12331.6	13241.5	9475.82	12930.3	15901.2	11486.1	129881	85175.7	25212.6	29312.4	21317.3	15270.1	7164.89	456.131	491.49	478.796	36611.4	45568	454.27	37854.5	11320.6	13285.8	8679.83	56866.1	25399.3	160177	103930	49494.9	7529.78	26226.7	132053	12029.3	1335.06	0.152133	0.0121788	0.0742013
987	15.1657	566.215	566.215		447.281	475.398	402.32	400.339	483.167	16756.6	27127.4	5368.56	471.014	448.253	461.139	479.962	28899.1	400.271	8221.43	435.979	434.521	476.453	479.227	444.788	433.377	482.533	491.06	499.907	444.952	436.822	442.036	416.883	8438.82	6478.54	465.458	429.459	441.701	35.065	0.767706	0.626165	0.794718
988	15.1851	1151.55	1063.53		13190.3	10023.2	10141.9	15090.1	20623.2	1.3685e+06	1.0556e+06	1.4497e+06	1.52049e+06	2.74024e+06	2.77594e+06	838138	581495	11122	31852	225503	557750	11981.3	2192.48	25788.8	30355	8655.23	452.774	467.91	13493.2	6401.5	2542.35	8783.33	1.81841e+06	374310	11087.6	5662.84	13813.7	3904.79	0.205844	0.0108201	0.0692107
989	12.0521	815.48	815.48		10229.4	422.457	5781.54	430.723	409.314	450.75	475.045	493.964	417.366	414.965	481.859	464.153	409.985	484.748	453.518	413.628	496.836	47239.7	4969.99	472.746	459.958	498.849	480.529	443.829	428.099	471.165	469.555	464.096	455.658	453.811	6162.76	466.826	3454.69	3973.01	0.995947	0.923562	0.971673
990	12.0693	579.267	579.267		464.596	421.105	497.098	462.329	487.489	417.949	424.824	408.325	438.815	428.735	414.487	494.554	2879.34	5169.07	34944.1	6629.88	6001.04	493.099	403.248	476.133	420.676	481.162	421.162	454.364	476.756	481.182	426.941	455.639	422.189	9353	456.42	441.29	466.523	26.3002	22.1536	0.00165786	0.0150795
991	15.1851	458.248	695.277		8299.35	8178.33	7280.67	7216.55	6830.03	7180.61	9266.74	8691.98	6609.63	401.675	2398.12	15392.2	4202.95	4066.38	8189.17	2985.6	4500.07	102277	106714	12220.4	6068.79	11321.8	15468.8	19391.6	13350.2	7509.75	16349.1	24174	5758.13	6556.06	32702.6	20261.5	7560.98	575.814	1.13858	0.549632	0.735807
992	12.0868	381.013	381.013		451.529	431.229	487.499	491.138	498.552	497.65	489.481	490.521	421.323	466.561	461.589	472.169	451.678	462.167	495.26	2799.8	400.904	424.736	450.338	402.828	484.272	42179.9	33398.6	439.361	453.096	433.953	424.284	498.237	471.188	846.996	8740.78	461.261	471.99	26.0494	1.79758	0.396952	0.616842
993	12.1047	651.194	433.078		8150.62	8065.51	8713.17	8381.51	8787.53	9549.43	7292.46	5734.1	8022.46	16425.5	24105.1	22201.4	15597.5	11316.3	10906.6	7159.56	14731.7	4027.86	3414.44	5787.91	2521.2	9928.88	3765.66	4176.57	19406.1	15468.1	30412.6	43945.7	11854.8	13652.2	7610.74	37179.1	8419.67	290.082	1.15161	0.454299	0.658192
994	15.2058	101.025	113.025		402.871	416.824	492.911	472.241	431.495	5209.46	2948.94	422.046	424.608	463.782	3003.68	23493.3	31318.4	480.356	461.991	412.849	482.581	6688.64	5266.58	30609.9	7524.83	7215.24	27279.9	5056.14	32528.2	36501.6	4686.23	4608.85	2078.75	9441.57	17630.1	4647.54	443.268	33.9815	4.54194	0.725136	0.865104
995	15.2161	267.108	267.108		401.255	481.807	475.847	430.736	451.212	498.141	493.421	434.299	414.318	411.095	471.434	9317.87	471.51	2488.18	9156.06	15243.9	437.58	3885.32	454.776	410.785	485.394	400.736	452.571	430.068	405.457	433.645	411.382	426.44	453.785	6185.85	817.639	418.911	448.172	29.7042	13.6317	0.0152214	0.0867618
996	12.1255	408.196	443.169		466.337	493.434	467.807	405.193	459.567	25529.2	8449.21	15671.5	16400.6	12987.8	13991.9	35412.5	57749.5	405.19	486.564	470.545	468.785	475.548	433.911	479.514	413.811	466.968	416.954	405.823	479.393	487.406	494.013	447.517	15505	15832.2	451.036	470.765	458.468	29.0213	1.0211	0.0765379	0.2543
997	15.2284	816.089	816.168		495.161	480.028	453.609	440.632	441.824	430.455	6774.41	152002	477.622	23082.6	448.573	488.98	55935.5	496.317	4132.35	413.257	410.731	499.421	413.697	432.111	465.94	486.174	457.118	470.916	465.612	440.235	431.876	422.996	30535.9	10312.9	459.025	427.436	462.251	21.7181	0.337729	0.501606	0.69881
998	12.1255	819.42	819.42		449.248	491.755	413.303	458.383	446.415	458.644	410.824	431.377	432.007	465.455	440.446	490.477	482.542	485.202	473.635	439.744	425.548	401.804	410.512	462.629	436.132	416.509	483.875	429.197	462.944	427.232	489.345	417.074	439.792	466.191	436.759	453.21	451.821	25.129	1.06003	0.0863988	0.276325
999	15.2284	335.172	463.255		430.314	426.32	482.097	409.498	438.672	458.188	475.993	429.028	461.713	486.011	431.4	401.968	493.88	2773.23	3139.21	418.147	493.921	459.659	2057.47	473.266	494.568	414.526	439.639	421.137	470.734	493.516	480.177	5489.7	457.055	1286.72	636.057	2984.94	437.38	24.2936	2.81525	0.15569	0.381041
1000	12.148	1050.51	1049.51		436.151	443.567	483.92	432.311	465.202	430.349	475.461	474.139	428.772	459.523	441.34	415.443	407.315	495.12	411.085	486.813	441.726	492.378	451.796	11407.4	479.616	467.567	459.476	472.466	432.048	463.43	485.764	2582.53	451.597	442.917	1680.69	1534.14	452.23	19.5083	0.980779	0.602432	0.779711
1001	15.2284	747.345	747.345		406.767	491.424	451.998	430.768	2246	474.4	439.612	5699.02	2608.9	13515.9	8950.2	486.004	403.633	10703.9	27023.7	431.654	492.188	405.376	459.236	438.449	8414.69	3605.13	481.065	450.613	15697	12860	496.955	460.867	5281.33	6590.18	4756.84	478.911	805.392	720.841	1.24783	0.572419	0.753337
1002	15.2735	709.308	709.308		451.527	406.983	448.849	439.358	467.787	470.414	459.402	406.415	2071.01	480.34	2232.08	434.287	466.049	439.505	417.823	463.449	462.204	464.868	475.473	489.225	426.041	433.71	439.5	452.453	448.358	430.146	413.469	449.635	1019.94	447.219	451.086	431.552	442.901	20.158	0.438474	0.136994	0.367672
1003	15.296	1110.54	1112.56		3087.19	69060.8	107741	70608.8	67628.6	5.99007e+06	4.83285e+06	7.75024e+06	8.58832e+06	1.10342e+07	1.16272e+07	8.0489e+06	5.82649e+06	9651.84	65169.6	488194	3.05158e+06	13135.4	32912	20609	35127.8	19124.2	3193.58	404.691	14261.2	2737.81	3476.86	10391.2	8.30381e+06	2.915e+06	15722.9	6934.03	63625.3	33779.9	0.351043	0.0422382	0.176873
1004	12.2382	374.191	373.187		251876	268886	278809	245880	226994	6968.33	21711.1	3196.5	2343.45	10233.8	5571.75	12033.3	7245.06	2644.69	8440.14	14040.7	37663.6	5.20693e+06	5.42411e+06	94854.8	873375	1.23931e+06	2.05943e+06	5.80434e+06	710906	450416	2.98404e+06	1.9412e+06	8337.49	13677.9	2.4293e+06	2.46262e+06	254489	18086.8	1.64053	0.36336	0.593022
1005	15.3412	1163.06	525.663		403.672	478.68	418.956	438.052	473.617	102674	22865.5	3229.51	7326.21	22277.6	10293.4	6413.29	4322.67	417.693	409.687	3496.66	29332.5	468.38	479.292	412.317	445.174	496.885	402.098	460.871	435.869	439.604	458.326	411.879	28111.1	7398.75	448.943	435.103	442.596	29.526	0.263197	0.0691037	0.236335
1006	12.2382	635.196	567.209		507428	536945	559332	545361	511336	766390	719865	1.09931e+06	1.1258e+06	781021	893192	564059	689705	1.06415e+06	1.07156e+06	876930	1.02351e+06	266515	349355	383445	258092	254913	239788	91106	465011	582190	240025	293091	897596	881652	321157	266558	532080	19903.6	0.982238	0.827529	0.923765
1007	12.2382	933.232	933.232		3496.76	4264.32	4125.12	3989.91	4147	463.234	422.452	494.228	428.113	486.642	407.255	466.277	490.822	432.528	485.272	491.273	479.755	427.545	400.531	451.21	493.893	469.941	412.561	421.514	474.307	481.205	13665	12561.3	450.321	474.321	448.079	13113.1	4004.62	268.467	1.0533	0.191681	0.424211
1008	15.3412	915.424	915.424		457.481	437.183	410.323	448.553	440.647	456.053	485.963	444.398	412.403	465.881	472.46	499.704	413.647	476.91	475.588	485.465	491.16	29997.7	47273.5	416.501	472.327	3698.59	5936.35	405.067	4260.34	9124.97	37630.8	42095.2	456.193	473.746	11287.3	39863	438.837	15.8811	1.03848	0.330177	0.575519
1009	12.2382	429.213	473.203		2711.1	401.532	488.928	415.708	499.151	12475.3	13410.3	18372.2	15944.3	10679.3	12260.2	14172.1	16204.9	474.158	422.679	24646.9	12448.9	3910.99	10694.8	9999.91	408.954	4013.77	7592.89	15187.6	7332.71	8368.65	12321.8	10308.7	13856.9	11394.9	7501.13	11315.3	903.283	904.73	0.822326	0.213657	0.456691
1010	15.3862	544.176	543.172		29533.5	30162.9	26158.8	25156.3	26803.7	48945.7	53262.1	35501.7	20166.4	45864	40002.2	11817.3	33079.1	20357.1	5846.08	4752.55	7605.03	64188.2	132785	6338.32	142580	137266	184025	131968	239785	197721	3192.42	8554.81	40623.7	13909.5	137406	5873.62	27563.1	1948.48	0.342399	0.00383584	0.0299055
1011	12.2608	364.096	328.119		421.563	426.446	2067.38	406.67	411.524	5674.5	2637.29	42613.6	421.444	2792.54	25400.2	3135.47	3490.19	41553.4	69869.7	432.054	469.966	2469.27	403.901	475.036	46381.9	20458.1	418.857	405.468	492.107	466.901	423.072	405.535	13256.6	19825.1	7996.83	414.304	746.717	660.371	1.49549	0.874655	0.942219
1012	12.272	1146.38	623.162		304251	349950	343204	354508	300728	196466	136453	359126	509316	1.91315e+06	2.02014e+06	4.15773e+06	3.63935e+06	404940	377870	277519	686751	201148	287658	218047	132760	240794	801017	593631	160457	228350	245743	232993	855776	1.59069e+06	318207	239368	330528	23201.1	1.85877	0.453095	0.657719
1013	15.4087	1080.03	1232.56		4084.49	4791.04	4379.05	3978.86	2455.12	24127.2	11299	31521.4	25941.8	33230.8	40607.7	125214	127726	442.252	446.921	25161.3	73927	449.453	4519.93	2640.97	2610.16	431.961	432.591	411.738	2592.43	2582.16	447.819	477.967	27788	58819.7	1852.38	462.893	3937.71	793.002	2.11673	0.570924	0.752167
1014	12.2833	1009.32	1009.32		6446.73	6957.39	6987.75	6891.85	6383.62	408.614	480.305	2039.2	3290.95	3737.37	4320	453.772	431.253	439.101	403.159	404.414	8769.04	498.091	484.167	5644.63	2778.92	461.556	2848.51	405.363	11332.6	15952.3	8437.6	11402	2379.41	1816.79	4489.58	9919.81	6733.47	262.485	0.763547	0.224804	0.470727
1015	15.4313	473.203	473.203		403.648	471.326	415.305	442.411	447.044	468.092	441.383	417.88	455.492	403.355	420.537	470.448	405.764	3470.91	2844.54	420.647	480.582	458.756	4864.85	411.455	466.068	480.209	467.896	430.007	2076.14	3057.26	2453.8	495.163	434.457	1348.82	1412.52	1474.48	435.947	24.0248	3.1046	0.135482	0.3658
1016	15.4313	457.208	457.208		4511.89	4469.13	3994.88	426.039	408.217	426.847	484.049	406.705	487.134	411.041	497.345	431.583	3791.06	416.523	475.25	37387.5	27317.5	418.282	440.415	419.798	403.967	429.048	3471.37	427.188	490.992	4849.96	446.589	423.851	452.187	11636.6	1261.22	435.22	2762.03	1923.2	25.734	0.0678894	0.236115
1017	12.3284	203.083	245.094		215694	232553	213621	210923	222423	419073	540803	492854	193687	234246	148488	55111.5	602437	91243.1	185045	407224	159721	694711	289612	38615	197133	196496	190112	354646	162283	82657.5	530690	349122	338192	250130	245141	439906	219043	7752.18	0.739611	0.26411	0.51766
1018	15.4538	173.118	275.057		491.547	483.865	483.76	416.673	402.62	496.807	445.49	415.18	462.335	406.212	455.193	407.747	438.452	409.71	475.882	414.004	400.61	410.577	414.101	470.055	9460.38	25765.2	14681.2	44510.7	460.072	416.026	457.929	429.569	446.87	424.401	10732	443.749	455.693	37.9637	0.94972	0.230951	0.478892
1019	12.351	487.229	485.225		27603.3	31678.6	30515	28235.4	27982.6	8550.16	2585.12	213289	240487	2551.82	4445.78	9512.41	2720.21	493.479	4399.52	2284.42	424.429	448.497	473.837	473.47	3971.14	419.775	427.417	484.077	440.198	428.92	458.667	2400.08	78651.5	3305.74	840.814	1429.37	29203	1602.16	0.0420303	0.0672649	0.236115
1020	12.351	514.259	513.256		15807.4	2574.1	16374.2	15647.8	16534.1	42428	424.519	407.818	417.645	4113.31	18659.3	11214.9	27020.2	4547.68	4452.62	18169.3	21609.7	463.04	443.748	5784.04	462.149	489.747	4776.05	427.212	3191.64	17741.3	16255.4	416.01	11075.1	14502.4	3753.21	8335.73	13387.5	5416.94	1.30946	0.122988	0.349502
1021	12.351	436.191	435.188		481.639	426.869	482.428	484.333	462.31	409.097	498.382	486.496	479.868	456.334	428.15	413.594	445.321	413.897	486.352	446.686	451.353	5462.7	8119.56	497.09	29445.8	32707.5	10713.7	7684.43	497.602	446.191	462.586	445.088	459.721	442.867	10619.4	453.837	467.516	21.8356	0.963339	0.387644	0.610326
1022	12.3736	304.055	366.022		4005.12	6671.94	4089.55	4366.42	4715.92	4197.57	6051.69	1828.27	6731.9	68339.7	101223	14595	454.4	2888.55	449.551	466.063	498.362	456.979	474.261	418.351	2424.92	471.052	2006.32	442.08	2345.14	439.683	2178.69	4917.1	31395.4	3225.33	1053.2	3547.89	4769.79	982.978	0.102732	0.0259145	0.125801
1023	15.5215	299.187	299.187		491.858	460.106	478.179	428.874	461.747	486.686	448.176	486.178	498.394	459.911	420.079	426.088	457.069	404.546	408.763	482.673	468.183	456.296	468.684	430.501	2717.27	455.32	426.162	443.783	481.479	497.561	449.238	422.872	466.571	441.22	708.562	436.055	464.153	21.1239	0.945666	0.188712	0.419088
1024	12.3961	551.095	549.089		9541.2	9138.24	9219.74	9150.24	9036.41	10209	4641.62	5457.74	9937.93	34117.1	44453.1	56174.6	38748.2	9858.78	9904.7	20030.2	37257.6	13291.2	12003.1	3963.87	3211.76	26424	44085.3	15796.2	21448	19203	33377	49906.7	18136.1	28662.4	17714.1	41641.9	9217.16	172.269	1.58041	0.233784	0.481352
1025	12.3961	375.166	377.182		42616.4	41071	41461.6	42489	42377.9	434.791	477.205	417.442	499.656	434.168	455.995	7619.06	5643.42	410.166	414.944	29720.2	26395.8	481.458	409.329	495.863	437.733	417.494	412.788	494.057	412.486	401.2	409.401	400.647	453.21	11700.6	440.268	405.024	42003.2	618.82	25.8172	0.0171986	0.0937022
1026	15.544	477.235	477.235		400.604	483.45	465.279	426.19	465.11	3716.49	3316.8	409.856	458.898	485.598	437.684	438.324	401.27	467.645	414.741	449.672	448.769	94615.4	104243	443.442	488.001	469.694	2096.86	12646	497.607	479.497	6585.8	4400.53	1470.89	436.737	23997.7	5493.17	448.126	30.2323	0.296921	0.133534	0.364593
1027	15.544	814.284	812.277		2207.79	2114	2173.09	2439.45	2122.44	488.249	407.274	2446.01	436.598	474.49	476.972	475.489	446.694	415.764	431.363	453.084	448.21	13705.4	5740.18	6459.24	456.853	413.238	460.696	462.7	441.823	472.237	28458.9	18095.5	788.266	445.101	3179.15	23277.2	2211.35	119.069	0.564658	0.305758	0.559345
1028	15.544	494.233	493.229		32544.5	32174.5	31521.4	30747.3	32328.6	2490.98	1984.07	485.681	490.051	453.021	406.367	11818.9	449.322	499.458	491.701	13242.3	10752.2	427.972	457.448	415.835	419.031	453.767	411.07	478.677	473.014	479.846	487.592	441.208	1051.69	6208.98	446.295	464.4	31863.3	654.165	5.90379	0.186237	0.416839
1029	12.4186	162.049	323.078		14891.8	14555.6	13594.5	27222.3	16315.5	4808.99	5263.32	40901.3	40182.2	47034.9	36844.4	10043.8	2172.21	283566	194572	2872.75	494.83	86561.7	207616	1.27923e+06	283540	194020	174442	157999	988574	865721	162578	189768	29172.5	82286.9	470857	176173	17316	5029.55	2.8207	0.595514	0.773806
1030	15.5666	403.198	403.198		443.871	406.881	403.108	432.231	413.785	9716.05	13657.8	476.67	403.92	463.257	477.256	477.191	5158.56	450.829	436.562	6495.08	7425.46	7401.83	7807.49	8392.95	8837.55	7579.26	25533.2	42653.3	4210.16	4109.09	4855.74	4750.55	4199.15	3407.28	12947.2	4803.14	419.975	15.5914	0.811421	0.798509	0.906005
1031	12.4412	432.188	415.198		106269	108084	108994	108287	108737	78055.8	60806.7	103890	116454	458.204	22319.1	2498.8	2741.46	237030	188198	486.839	2185.96	157206	148638	115316	420.522	85661	62328.6	27116.1	55151.9	132382	397601	328512	63663.9	72190.2	87135.5	363056	108074	957.931	1.13393	0.381158	0.604246
1032	15.5891	663.324	663.324		437.266	495.196	424.045	484.231	441.289	430.937	3599.17	7154.59	2931.04	472.283	429.302	483.316	470.645	6212.05	17041.2	2360.34	415.145	432.45	409.581	412.433	5667.2	414.042	472.895	479.299	2199.27	413.181	490.619	469.175	2502.89	4497.11	1211.15	479.897	456.406	28.0036	1.79677	0.801804	0.907401
1033	15.6342	1156.08	949.5		473.277	472.066	456.247	467.466	4193.15	145059	82891.6	321209	374227	1.08075e+06	1.4693e+06	110343	67885.3	405.333	4545.11	32002.9	92486.1	488.306	495.448	2612.06	4559.32	456.484	494.259	415.345	428.91	486.8	452.579	466.456	578907	51278	1159.66	459.518	1212.44	1490.37	0.0885773	0.0145718	0.0844237
1034	12.4412	359.097	358.094		426.819	495.334	485.059	437.584	458.673	2861.26	6226.53	3286.76	494.732	416.04	467.873	477.34	424.327	6762.53	14853.9	2613.13	473.023	406.35	425.937	413.935	13299.2	462.397	417.853	452.158	451.659	429.729	413.011	437.613	2292.2	4267.38	1862.14	425.312	460.694	26.3791	1.8617	0.761675	0.888108
1035	12.4412	163.04	163.04		4031.67	5996.29	5558.83	5270.5	5982.38	3341.11	2483.25	4903.62	436.613	6092.33	6478.64	6999	31809.3	4638.16	475.071	4814.14	22296.8	497.481	3551.45	444.017	8629.06	428.418	485.966	473.283	6415.87	3519.63	477.567	430.046	3955.93	11838.7	2716.13	453.806	5367.93	721.654	2.99266	0.349998	0.583903
1036	12.4863	1134.57	649.214		9810.68	9329.82	7127.72	10083.1	10429.3	40540.5	31459.7	96928.6	100001	12378.5	12602.1	7543.08	8213.94	483.211	476.012	439.075	8570.03	411.251	1986.82	414.091	487.98	448.185	400.948	447.917	415.643	481.851	469.068	412.453	48985	4287.56	610.521	440.76	9356.11	1170.75	0.087528	0.00293811	0.0238451
1037	15.6342	541.302	586.296		477.028	408.293	401.322	489.937	424.46	3574.04	3153.79	482.856	433.206	3571.17	5231.98	401.553	432.309	471.911	447.069	457.956	440.295	414.839	408.376	465.423	420.489	476.676	436.558	430.152	2532.05	433.21	471.365	437.637	2741.17	441.849	668.642	454.501	440.208	36.3521	0.16119	0.00951845	0.06333
1038	12.4863	441.174	419.193		12571	12960.2	20393.2	12949.3	13995.2	18361.7	407.808	443.265	488.397	497.681	400.517	17327.5	19523.6	404.13	430.113	23736.7	32494.1	409538	446896	26098.8	60584.1	118595	186147	668714	59594.3	30794.1	245921	181574	3433.22	15652.7	222996	213747	14573.8	2948.03	4.55918	0.0892184	0.28331
1039	15.6342	607.274	539.287		33656.9	32990.6	31612	32585.5	35850.4	431.189	495.472	471.578	475.674	446.172	461.275	487.936	490.863	167112	125433	5045.01	491.263	98278	98327.6	204356	17166.7	77286.8	114719	93941.3	184876	183992	50741.5	69044.9	463.56	49843.3	119216	59893.2	33339.1	1419.87	107.523	0.0667842	0.235304
1040	12.5088	595.204	595.204		446.677	4304.09	4062.49	469.074	3765.21	151832	133979	9202.83	1940.99	445.178	480.671	408.855	432.885	5852.13	2339.46	449.505	463.982	405.388	420.918	4921.89	23297.2	413.078	20807.6	18228.5	17814.6	15716.1	427.129	421.683	49646.9	1657.8	11336.1	424.406	2609.51	1765.09	0.0333919	0.119965	0.344968
1041	12.5088	519.188	565.193		73414.7	75309.3	71643.1	70724.4	73038.2	44315.4	43594.1	35026.1	34982.5	23099.9	29594.8	42558.8	41800.1	64104.9	101664	71158	77261.5	60292.2	50656.7	28900	27733.4	40135.9	47277.9	29040.7	40295.4	47042.6	41497.7	48206.5	35102.1	66424.5	41263.8	44852.1	72825.9	1573.19	1.89232	0.00557919	0.0410047
1042	15.6342	732.824	732.322		451.319	472.544	420.866	485.387	405.644	412.469	418.572	404.679	487.535	460.67	485.768	499.384	424.463	400.944	402.963	418.055	461.978	490.757	486.496	422.103	410.109	411.12	435.591	470.102	442.275	413.038	421.305	401.576	444.949	434.631	442.399	411.441	447.152	30.1262	0.976811	0.641856	0.806644
1043	12.5314	890.464	887.455		94065.9	89187.1	82453.5	78054.7	66091.1	497.323	430.638	427.78	494.461	420.266	412.533	436.537	411.243	406.262	415.706	467.973	438.349	31784	15108.9	333125	7532.93	458.384	87885.8	457.736	165294	102420	52422.5	74686.7	447.167	429.345	82674	63554.6	81970.5	9655.04	0.960145	0.359368	0.591643
1044	15.7019	648.259	647.256		493.439	419.893	434.858	411.668	478.448	400.689	424.081	422.724	415.314	454.031	469.826	449.687	437.773	492.894	408.807	435.988	435.863	423.838	465.215	431.79	46824.7	34317.1	10188.1	14420.6	477.494	449.687	483.502	410.507	431.111	443.502	11999.8	447.005	447.661	32.4773	1.02874	0.435409	0.643703
1045	15.7244	1231.62	1229.62		13746.5	14514.9	13838.7	12895.2	14872.6	417.94	2813.83	467.1	4269.57	16043.9	16910.2	6973.99	4640.41	41953.3	51449.7	22732.7	2658.17	2768.27	11693.8	30207.2	13409.7	9606.08	409.569	475.4	34594.7	25383.3	35648.9	60256.5	6820.42	21734.7	14283.1	47952.7	13973.6	683.202	3.18671	0.108765	0.323645
1046	12.5314	996.475	995.471		4043.11	3745.83	4148.53	3925.34	4127.63	462.288	402.665	480.859	499.246	449.079	445.571	447.498	421.016	8933.92	3671.75	401.158	432.638	492.218	495.389	405.911	454.405	409.338	428.428	441.63	3796.17	2632.72	1975.49	2250.92	456.618	2384.66	1061.8	2113.2	3998.09	148.571	5.22245	0.185475	0.416224
1047	15.7244	372.128	371.125		43959.4	49090.7	51085.2	39827.4	18822	15924.8	9911.6	14920.6	13753.4	5573.72	29952.6	43222.7	16406	22753.2	9171.88	16412	12039.3	38950.4	83677.4	113710	14047.6	103732	84538.5	2825.64	196779	165756	103114	79152.6	15006.1	20000.8	89335.1	91133.3	40556.9	11560.2	1.33285	0.394659	0.615754
1048	12.554	737.303	477.104		491.792	497.846	417.412	412.488	452.422	3607.94	3329.48	4889.92	3949.8	3311.1	4832.03	4702.94	428.278	9523.01	7510.64	15457.5	8333.23	483.505	463.441	404.822	468.622	414.895	421.667	401.848	499.013	415.873	1870.14	2210.86	3986.71	7659.27	441.521	2040.5	454.392	35.8172	1.9212	0.621343	0.791726
1049	15.7469	475.256	583.225		2911.94	2307.06	2416.6	468.33	489.291	400.317	488.755	472.196	434.892	480.328	443.383	5067.78	5834.54	6786.44	19728.5	10818	2766.53	458.905	452.506	469.244	455.479	412.163	427.116	463.132	436.635	485.252	449.452	415.16	453.312	8500.3	451.159	432.306	1718.64	1032.66	18.7516	1.71746e-06	3.7652e-05
1050	12.5765	581.318	586.274		421.989	401.672	451.691	425.887	491.02	412.864	483.73	425.843	2444.64	41128.3	35144.4	5938.57	6568.03	417.441	489.861	432.157	3190.88	439.89	462.498	409.214	416.206	482.536	432.712	412.891	455.778	482.358	496.508	464.541	13340	2839.49	443.787	480.525	438.452	30.7257	0.212856	0.610475	0.785289
1051	15.7469	900.432	899.428		24632.8	23599.8	22254.7	24527.4	23192.2	458.358	462.068	402.865	405.599	423.472	458.348	434.365	493.595	12635	11544.4	421.731	416.44	18001.6	26469	31160.5	489.067	440.801	8451.51	484.462	3741.97	464.685	3953.73	19601.2	435.118	4324.26	9967.07	11777.5	23641.4	882.528	9.93812	0.140931	0.370377
1052	12.5765	301.057	301.057		2212.2	3125.91	3658.82	3667.77	3297.91	468.35	482.859	437.139	441.717	434.858	473.118	488.79	490.598	482.463	484.174	453.132	432.916	483.267	488.274	436.619	4750.51	416.225	429.339	422.841	418.266	443.764	471.291	461.614	456.34	472.012	921.011	466.452	3192.52	532.894	1.03434	0.25682	0.513782
1053	12.5991	399.166	397.114		5949.33	6330.23	5496.58	7691.69	7460.55	170594	123695	285422	338434	106197	115767	405545	479605	7321.88	8799.59	49178	92721.8	9748.02	11718.3	3466.33	22739.4	9141.49	3951.17	4318.18	8531.09	10684.9	4405.11	4514.24	190018	173862	9366.54	4459.67	6585.67	853.814	0.914976	0.214043	0.457136
1054	15.792	863.466	499.255		2652.87	2762.69	2890.66	3094.06	3550.53	4596.21	3974.53	444.267	2948.91	1934.74	3144.68	454.088	7741.84	3021.49	2604.17	467.681	3002.39	412.462	3411.11	5729.75	483.245	3993.63	1997.77	493.702	433.052	6084.04	2634.73	403.547	2840.56	2881.94	2559.86	1519.14	2990.16	316.297	1.01457	0.713224	0.859265
1055	15.8146	1109.54	1246.61		5398.5	6487.69	5628.01	4637.63	10646.6	467176	377708	494150	498024	1.04242e+06	1.0729e+06	416161	411401	3858.74	26969.2	195239	402547	433.467	13326.5	15342.8	2744.71	2898.98	484.983	439.386	7144.65	423.158	411.568	2801.48	658731	242696	4804.3	1606.53	6559.69	2126.92	0.36843	0.0570804	0.213428
1056	12.5991	1269.59	1268.59		491.877	426.591	490.815	483.475	497.874	421.57	452.028	9979.53	9808.27	4636.54	4515.72	6030.59	437.919	20484.8	19232	467.678	484.364	418.939	486.126	431.113	10568.7	427.471	422.713	414.261	447.974	472.214	483.924	499.715	4968.94	7856.23	1565.5	491.82	478.127	26.1706	1.58107	0.932855	0.974256
1057	15.8146	858.291	857.288		8323.98	9234.63	9129.29	8683.86	9118.31	452.023	428.565	470.083	457.933	405.487	442.356	449.957	412.333	437.308	478.18	461.84	463.723	22641.7	22772	21719.2	491.443	487.8	441.951	498.979	495.915	446.903	29263.1	26275.3	442.741	450.557	7777.32	27769.2	8898.01	343.715	1.01765	0.576794	0.757541
1058	12.6216	335.135	291.145		31539.4	36137.8	31077.9	28934.6	29825	117634	113885	153160	170222	14272.9	9760.37	53567	123211	3031.45	2624.66	247774	225711	98113.2	113872	257314	78973.4	159185	696631	357747	18698.2	14618.2	27951.4	63366.3	96489.2	109320	199461	45658.9	31502.9	2493.01	1.13298	0.649432	0.812523
1059	12.6216	611.207	670.251		13736.8	12986.9	13000.1	13326.8	13492.6	5945.57	4753.61	9509.52	5877.34	482.343	2812.88	12086.6	24261.5	22115.9	35700.7	37006.1	14037.8	21954.2	10171.1	8935.92	17587.1	12564.1	17069.7	26875.1	15684.3	16217.3	15174.1	13329.5	4896.88	24201.4	16339.9	14251.8	13308.6	288.496	4.94222	0.00316059	0.0253341
1060	12.6216	510.228	509.225		49749.5	49854.8	49680.9	49251.4	50507	33438.3	27820.7	494.144	484.164	3707.85	486.492	14132.6	11828.3	453.319	469.787	15996	49044.7	406.098	408.91	442.648	439.765	465.721	414.611	476.264	437.447	449.428	431.571	496.74	11071.9	15320.8	437.877	464.156	49808.7	404.998	1.38375	0.55561	0.740679
1061	15.8597	676.271	675.268		404.858	4863.68	4221.42	14439.1	13971.8	60590.7	135334	50058	19735.3	15006.7	6187.97	26585.4	51919.2	9052.48	86906.8	5524.83	18831.5	4696.82	24060.1	6987.56	20239.3	91307.2	29708.3	22072.7	28168.2	98678.3	20475	22234.7	47818.8	33136.7	36213.2	21354.8	7580.16	5622.14	0.692964	0.621709	0.791799
1062	12.6856	284.033	447.094		424824	574951	559104	536629	572824	362139	292291	1.10419e+06	1.10808e+06	351102	185985	52453.7	96971.3	1.44324e+06	1.38817e+06	516201	336017	517285	325489	1.32084e+06	162242	528346	386137	511717	1.29123e+06	1.27091e+06	1.18244e+06	1.08349e+06	567297	638843	701577	1.13296e+06	533666	56107.5	1.12612	0.688682	0.842667
1063	15.9048	662.275	661.272		457.35	1993.36	437.708	479.455	409.355	436.834	439.069	433.02	411.979	479.112	431.461	420.659	435.442	464.821	453.867	421.527	461.352	3381.26	53834.4	2192.2	31188.3	29784.5	20191.4	51422.4	496.585	469.703	485.509	495.567	438.579	442.945	21440.1	490.538	755.446	619.389	1.00995	0.717844	0.861959
1064	12.6856	1234.56	1280.57		404.246	448.345	439.633	444.616	476.492	454.299	470.509	414.626	443.755	479.162	420.285	423.098	495.718	417.731	484.597	469.827	484.765	104107	112389	429.63	431.957	485.089	492.493	458.785	411.352	490.271	435.522	425.459	447.106	462.623	24410.6	430.49	442.666	23.0891	1.0347	0.410128	0.627438
1065	15.9273	875.419	873.413		60507.4	63425.2	71120.5	70627.2	50875.6	465.907	406.055	496.428	461.461	430.474	416.692	2641.65	493.613	425.475	485.509	13025.5	7354.16	47277.8	50565	126985	35399.7	31696.2	27777.2	464.118	65425.4	61763.2	112203	140729	446.169	4070.98	49706	126466	63311.2	7443.47	9.12429	0.0543052	0.207837
1066	15.9273	478.201	477.198		415.815	420.018	427.645	403.137	450.963	34163.1	29125.7	23993.4	18988	6484.04	6582.32	8556.55	9293.69	498.147	418.33	460.461	4798.06	8442.2	5091.02	2181.19	472.903	474.583	434.557	498.58	3492.93	451.642	487.709	400.466	19889.4	4004.21	2393.29	444.088	423.515	15.857	0.201323	0.0100853	0.0656566
1067	12.7048	983.223	947.247		197962	276609	291738	261193	283559	767677	541574	394483	330591	59054.8	43633.4	52165.7	77105.5	467.26	446.583	228452	409621	1.13024e+06	865133	929379	451.348	3808.67	7484.29	4248.79	4540.15	2469.34	1.41161e+06	1.26166e+06	356169	128043	327528	1.33664e+06	262212	33656.7	0.359501	0.102891	0.31146
1068	12.7048	625.191	635.22		329788	463261	454576	430625	501502	209220	213656	184144	209911	212082	234358	491.308	5466.33	96207.7	27557.5	438.476	400.632	41425.1	98934.2	6672.74	335727	220699	48097.1	45882.2	445569	307970	389494	634900	210562	21760.3	172331	512197	435950	57773	0.103344	0.00160881	0.0147696
1069	15.9386	1242.58	1241.58		6666.71	7027.46	7467.92	8198.17	6140.09	90719.4	11523.1	47551.6	107504	205686	122716	683643	478360	435.099	411.848	3121.96	342279	420.083	485.529	492.945	440.464	477.465	449.932	499.618	401.861	475.396	468.322	428.44	97616.7	251375	460.366	448.381	7100.07	700.824	2.57512	0.41844	0.632035
1070	12.7048	513.256	513.256		410.463	12790	482.356	409.685	492.139	66983.7	17084.1	6905.04	24774.6	450.415	19961.5	3989.91	495.804	19565.8	9341.93	43167	30519.4	5378.87	497.151	441.552	493.783	463.668	473.435	499.411	478.881	411.038	464.279	4473.11	22693.2	17846.6	1015.31	2468.69	2916.92	4936.65	0.78643	0.827705	0.923765
1071	15.9499	513.271	785.293		464.388	426.373	2351.05	436.583	499.869	2069.64	2831.05	440.414	436.408	437.171	428.832	3987.75	11331.1	3894.57	14996.5	4251.27	418.267	428.737	430.912	454.438	2138.34	476.357	417.308	419.861	2943.05	3135.04	476.702	495.239	1107.25	6479.9	1204.89	485.971	835.652	758.126	5.85224	0.0243709	0.121146
1072	12.7236	783.235	783.235		488.885	410.099	453.437	429.412	456.995	3595.31	3189.74	17477.6	20227.3	460.943	449.612	470.722	459.15	470.33	446.925	11519.1	7636.15	4572.7	3132.08	35991.1	413.929	8391.57	26813.6	19741.6	2079.72	2119.13	2548.72	5785.55	7566.74	3500.4	11472.8	4167.13	447.766	26.6974	0.462604	0.361499	0.592862
1073	15.9499	623.255	503.25		449.875	416.72	475.711	447.566	482.255	442.796	478.662	482.004	445.959	401.667	403.232	415.146	415.994	417.894	471.491	479.302	468.313	25413.7	17382.9	424.368	489.93	415.089	2528.87	6238.72	450.841	473.198	8458.13	8059.58	442.387	444.69	5979.73	8258.85	454.425	23.3108	1.00521	0.897044	0.956325
1074	12.7236	1144.52	1144.52		47715.8	43999.9	41253.2	43350.7	46334.8	475.149	438.604	3374.03	2903.78	24220.1	20305.1	402.383	2428.58	489.212	450.968	426.256	25711.2	43204.8	439.599	403.412	404.619	489.481	39716.8	50969.7	445.752	472.65	458.873	477.025	8619.45	4984.77	15171.9	467.949	44530.9	2272.25	0.578316	0.329244	0.575519
1075	15.9724	835.342	835.342		436.169	475.325	480.214	414.554	412.495	469.296	456.228	437.909	411.901	437.57	452.999	431.741	428.004	445.954	479.591	2027.27	442.598	491.506	471.637	446.992	486.621	467.066	419.253	440.285	2617.85	464.966	405.226	463.661	444.317	709.192	700.686	434.443	443.751	29.0289	1.59614	0.337894	0.578925
1076	16.0175	1066.55	1113.56		19861.7	20149.5	19310.9	20471.2	20213.4	220041	141699	334804	377942	573590	596882	141250	185489	14325.4	8465.43	53297.4	78606.7	19995.3	23633	18540.7	36525.1	38422.4	7709.2	2079.68	15939.1	15915.3	13296.8	14855.9	374159	80239	19862.2	14076.3	20001.3	395.965	0.214451	0.00616595	0.0443016
1077	12.741	411.115	373.141		101501	117713	132603	110736	98100.6	228904	185740	210475	192831	252777	450486	200146	351364	162724	180463	112072	141611	146646	314830	222096	118814	432786	233426	451.58	460059	663337	262127	184133	253536	191397	288049	223130	112131	12345.4	0.75491	0.179451	0.406619
1078	12.7575	1012.47	944.487		6689.56	5328.73	5951.25	4853.91	6169.97	15253.4	20007.1	38983.3	41019.3	73549.4	62509.4	27369.6	16014.2	26456.7	34273.1	20281.2	8289.87	74472.5	32084.7	13720.5	8360	25490.5	39296.5	19817.2	12582	13233.6	52496.3	65510.6	41887	22114.1	26561.9	59003.5	5798.68	643.156	0.527947	0.103777	0.312426
1079	16.0175	419.193	373.187		463.892	2030.23	412.289	484.265	490.307	472.989	476.406	488.71	432.014	418.187	485.666	471.642	479.204	422.569	447.15	2354.37	13707.6	461.447	469.53	488.188	469.526	2450.79	74743.5	55066.1	436.137	449.511	457.403	438.292	462.329	2980.42	15003.9	447.847	776.196	627.616	6.44653	0.184408	0.41508
1080	12.7736	655.242	655.242		449.185	428.85	446.612	410.811	428.63	51486.1	48453.6	483.41	2512.46	427.809	485.941	13773	10338.2	442.158	437.572	7166.37	475.198	481.786	2493.5	406.228	496.15	412.547	485.695	497.346	452.669	493.991	468.932	428.223	17308.2	5438.74	691.102	448.577	432.818	13.9695	0.314229	0.791462	0.904283
1081	16.0175	709.235	709.235		39566.8	40011.2	37762.3	37921.4	41068.1	3054.32	4051.55	4082.37	3373.48	5754.69	2867.4	497.596	478.981	464.871	412.63	400.147	472.644	4009.79	6126.54	463.514	442.948	410.135	423.126	409.407	401.288	459.997	146098	162811	3863.97	454.478	1460.75	154454	39266	1261.97	0.11762	3.03917e-09	1.99884e-07
1082	12.8059	1076.53	1076.53		1.28017e+07	1.27654e+07	1.21978e+07	1.2101e+07	1.23295e+07	8.09437e+06	6.65555e+06	8.03314e+06	7.92506e+06	1.22868e+07	1.25172e+07	1.30622e+07	1.25806e+07	9.25324e+06	9.31139e+06	1.13531e+07	1.31997e+07	1.21286e+07	1.27267e+07	1.14707e+07	9.38577e+06	8.28781e+06	1.29788e+07	1.03089e+07	9.01377e+06	8.98221e+06	1.0016e+07	1.03391e+07	9.25201e+06	1.146e+07	1.0587e+07	1.01775e+07	1.24391e+07	290700	1.23865	0.0938676	0.291843
1083	16.0627	194.09	397.151		37776.8	39292.6	33573.2	30128.4	36992.4	35018.8	40041.4	19620	11975.6	33850.4	33303	483.222	440.307	9461.46	401.655	433.167	490.474	161454	138587	5873.94	151020	202121	130007	74637	264753	216911	106220	169199	28968.2	1951.71	149485	137710	35552.7	3296.91	0.0673744	6.12471e-05	0.000853798
1084	12.822	987.5	986.488		404.744	486.934	429.412	459.412	3881.12	92838.3	43622.7	147342	206039	15374	19217.6	42726.3	42070.6	478.145	421.142	493.413	8987.06	430.303	478.856	433.727	490.568	466.126	496.838	442.208	423.436	434.721	462.221	405.489	87405.5	15862.8	455.198	433.855	1132.32	1374.68	0.181485	0.0201333	0.106041
1085	12.838	354.091	515.12		352090	179622	165887	172509	192232	301253	381698	370558	198559	216705	43763.7	104514	71789	527387	365044	45539.3	218479	158403	166275	499.333	272510	249862	491.922	32267.4	3877.48	463.77	50507.8	117631	252089	222125	98294.4	84069.4	212468	70355.1	0.881138	0.588094	0.770263
1086	12.838	257.13	333.146		473.039	454.36	428.788	445.081	417.012	422.33	466.845	435.467	446.211	457.537	458.54	439.143	491.053	437.943	447.994	478.047	455.755	426.074	421.427	2665.72	451.596	2654.91	403.614	454.423	5773.37	9065.24	401.16	454.435	447.821	458.323	2479.6	427.798	443.656	19.5496	1.02345	0.372585	0.59664
1087	16.1077	480.359	166.999		430.399	477.311	425.249	469.601	493.009	473.072	496.202	405.65	422.013	487.328	430.685	460.928	496.842	438.844	457.361	411.908	401.601	9105.15	36963.6	2657.47	412.229	430.371	461.452	482.204	481.04	427.588	2725.23	6130.45	452.492	444.581	5713.46	4427.84	459.114	26.6885	0.982517	0.720097	0.86351
1088	12.8542	525.833	525.833		2034.39	416.077	3627.5	462.013	444.473	497.294	400.131	478.509	493.735	3550.95	416.755	428.204	442.322	450.872	415.325	454.446	461.023	44659.7	16301.8	3569.86	424.249	471.548	415.605	461.275	491.768	471.099	477.596	439.747	972.896	442.032	7474.1	458.671	1396.89	1274.76	0.454347	0.304843	0.559255
1089	16.1077	1011.47	815.638		496.25	434.44	497.22	444.154	411.481	49994	12954.9	430.294	456.199	483.994	472.9	18867.3	489.484	442.638	420.066	400.502	426.269	420.502	498.285	402.472	492.686	425.364	439.919	4622.65	409.225	486.498	423.137	451.319	10798.7	3507.71	910.845	437.228	456.709	34.362	0.324827	0.489703	0.688754
1090	16.1077	806.334	805.331		476.808	404.991	412.059	432.468	442.54	443.711	489.263	3960.95	4989.71	431.638	439.936	425.112	460.991	14267.6	5606.96	2257.3	3054.46	458.231	439.09	448.77	462.929	499.649	491.003	489.727	3585.24	7774.39	457.891	467.608	1792.54	4345.4	1627.67	462.75	433.773	25.4185	2.42417	0.299757	0.556351
1091	12.8865	998.48	995.472		58541.9	45043.7	51911.3	45764.9	43461.2	447.018	490.134	435.029	403.482	483.014	431.326	421.847	479.537	101345	61042.3	2892.26	456.082	6587.41	5729.75	6875.15	8310.14	4316.11	10400.4	485.593	65551.6	56907.2	29931	25788.9	448.334	27772.8	18351.5	27859.9	48944.6	5591.14	61.9468	0.0771266	0.255037
1092	16.1303	736.254	735.251		418.474	435.214	444.989	445.529	464.172	468.357	422.448	7100.54	12373.9	477.38	407.529	428.046	453.768	14343.1	480.291	429.816	404.596	3290.81	3303.61	4001.75	16420.9	10291.2	3069.25	423.294	431.855	446.915	19291.9	10992.5	3541.7	2756.6	4631.07	15142.2	441.676	14.913	0.778327	0.619564	0.789958
1093	12.8865	815.706	815.706		451.765	492.539	457.366	489.312	409.305	407.603	1984.15	436.319	485.227	462.252	497.499	5717.19	495.245	422.669	447.55	27500	6413.88	401.293	455.693	451.592	487.081	496.115	451.044	2212.6	483.341	410.498	442.325	3059.34	712.175	6832.76	649.918	1750.83	460.057	30.2084	9.59421	0.122493	0.349494
1094	16.1741	525.7	525.665		494.49	474.51	452.475	490.687	463.393	3906.61	410.156	410.655	10016.5	23328.5	6606.25	448.748	445.343	407.126	444.746	481.764	14561.1	127388	420.167	7799.86	456.299	403.299	482.4	2002.5	415.324	459.155	470.113	9686.88	7446.44	2798.14	15536.3	5078.5	475.111	15.926	0.375769	0.156341	0.381117
1095	12.9028	374.19	373.187		39957.3	27434.9	27592.1	24243.5	27200.3	11606.4	14147.6	497.6	491.173	413.623	458.595	422.905	489.239	416.327	5195.33	61596.1	26003	420785	395064	416.384	63406	102029	140136	453503	61971.6	36880.6	367099	207905	4602.5	15687.1	186021	287502	29285.6	5476.29	3.4084	0.525854	0.717837
1096	12.9109	1249.56	1213.59		516170	398329	368571	373141	359662	479056	388430	385731	343079	47385	25399.1	207011	272480	377076	368635	295586	393064	423267	282178	128139	466943	318592	292373	85903.7	301880	350621	284631	304999	278180	318975	294433	294815	403175	57938.2	1.14665	0.307756	0.560356
1097	16.1947	973.362	971.356		11111	13138.9	11484	11879	12483.7	9042.44	6507.46	75330.4	89820.9	41118.9	52670	20471.3	38826.3	61689.3	29656	31396.4	36748.9	41060.7	46962.6	185740	23054.8	52961.9	80462.2	35791.2	66110.6	93014.7	29097.3	16513.4	45748.4	36464.7	69462.1	22805.4	12019.3	721.179	0.797072	0.821676	0.919601
1098	12.9191	1044.5	1002.49		18525.5	26369.9	22795.7	22082.8	19429.8	210537	200678	287977	258685	47799.9	50706	335505	206033	337904	388857	125682	90275.2	65371.3	21187.2	3661.41	55355.1	72150.3	166393	179261	12203.6	25648.3	70921.7	63696.7	176064	247376	66803.5	67309.2	21840.8	2767.19	1.40504	0.320803	0.570638
1099	16.2168	727.21	727.21		462.078	408.07	427.569	427.894	409.897	436.011	424.762	424.614	489.428	494.481	423.565	423.362	415.8	420.098	448.319	466.548	499.779	419.017	410.215	2117.74	437.696	468.847	490.542	429.901	423.562	468.066	14892.9	12538.5	448.81	445.651	629.51	13715.7	427.102	19.4031	0.992961	0.871818	0.942219
1100	16.2394	967.382	644.298		4269.71	2197.68	2233.2	3101.61	2324.81	91791.9	62173.7	102048	147904	536790	475759	70050.4	199865	4086.32	483.25	6861.82	19399.2	14682.8	26865.1	21764.6	8235.46	15447.4	29778.7	16633.6	29823.4	24745.8	14059	2443.53	236078	50124.4	20886.3	8251.27	2825.4	794.691	0.212322	0.0209502	0.10856
1101	12.9191	852.303	851.3		2739.93	3920.83	2866.93	3201.49	2388.32	409.873	2015.86	496.842	448.974	480.332	483.966	412.627	415.479	436.752	493.883	413.799	405.109	476.476	461.669	497.769	2748.46	12630.7	6131.92	456.944	5776.51	12730	12161.7	4330.25	722.641	429.608	4656.72	8245.95	3023.5	518.7	0.594498	0.224208	0.470617
1102	16.2394	1112.56	1112.56		3198.49	2860.44	3333.71	4182.79	3298.91	7371.65	6681.28	13230.4	8831.37	12924.7	12892	62688.2	62738.4	4503.93	5352.02	8197.18	15942.8	3204.45	4240.46	8131.93	3736.37	3062.28	457.453	447.5	7027.33	6880.18	6765.84	8015.18	10321.9	26570.4	4132	7390.51	3374.87	437.252	2.57418	0.412126	0.628855
1103	12.9359	885.505	930.507		400.188	427.922	461.903	499.679	478.029	332077	230496	321132	455664	567807	739295	152546	23447.5	433.387	443.518	54662.7	137212	419.557	448.5	400.037	464.088	433.741	404.876	489.657	480.09	484.886	471.164	456.102	441079	61457.4	447.27	463.633	453.544	35.4998	0.139334	0.0120658	0.0739552
1104	16.2394	402.995	301.057		448.539	426.629	470.58	495.242	437.303	475.21	476.645	429.953	21880.4	28494.2	22928.1	4533.26	3997.74	436.045	484.458	464.787	3613.36	22586.1	313184	494.074	448.841	403.118	476.169	418.15	23593.4	20737.3	493.189	65836.1	12447.4	2254.94	42482.3	33164.7	455.658	24.5759	0.181158	0.396526	0.616792
1105	16.2619	975.351	975.351		407.059	481.325	418.771	460.211	455.278	478.105	428.319	436.352	482.826	445.279	470.082	439.295	411.678	413.41	437.362	458.096	416.262	438.474	410.977	431.812	421.116	440.707	455.91	408.696	463.491	438.402	494.176	491.611	456.827	429.35	434.398	492.894	444.529	27.506	0.939853	0.046117	0.187289
1106	12.9359	557.282	513.256		493.518	435.091	462.238	498.219	497.49	5263.24	404.744	406.322	455.157	422.799	463.359	483.648	424.684	435.075	467.188	401.745	433.331	479.225	400.066	466.886	420.669	456.498	454.045	453.777	415.072	4027.81	2595.9	446.346	1235.94	440.945	841.561	1521.12	477.311	24.9668	0.35677	0.369535	0.596305
1107	12.9528	1176.54	1176.54		39788	46287	38944	38754	33269.6	16467.7	22126.2	11588.2	14169	5635.85	2049.28	16981.2	14162.7	25380.8	26543.4	32609.8	17461.2	18111	11975.8	13512.3	45547.3	45939.1	34928.1	44468.2	25622	20326.5	32764.4	25135.4	12006	22189.8	28936.7	28949.9	39408.5	4142.19	1.84822	0.0580458	0.216092
1108	16.2844	591.245	591.245		7235.12	7328.58	9145.08	7892.32	9731.8	9865.68	2960.86	4485.04	4736.59	2443.86	2553.22	3266.1	2770.96	35269.9	476.623	2524.39	435.084	15750.8	426.683	125302	454.841	18700.7	26617.9	14887.7	425.186	431.67	20921.9	11668.5	4507.54	7457.18	22555.3	16295.2	8266.58	1000.24	1.65438	0.464894	0.667293
1109	12.97	1169.57	988.502		3566.21	5799.39	9820.62	6535.41	10264.7	2.01839e+06	1.50561e+06	2.74759e+06	3.58134e+06	312566	353788	303252	374808	51932.8	45646.5	53704.7	115585	2922.69	4605.35	2874.84	50457	27365.5	6197.94	2214.72	5219.96	5933.89	3404.11	2941.24	1.75321e+06	157488	11976.9	3172.68	7197.27	2524.6	0.0898283	0.00180368	0.0160084
1110	16.307	602.291	601.287		21521.4	23927.5	23524.8	23942.4	26496.6	448.353	459.237	22074.2	7910.22	29608.6	15729	456.056	413.751	116956	256128	455.987	468.588	459.715	400.96	20347.2	86493.4	60964.1	24715.9	40920.2	166863	131836	30018.3	19634.4	12704.9	62479.7	59222.3	24826.3	23882.6	1583.79	4.91775	0.773752	0.895207
1111	12.97	1108.55	1108.55		1.51767e+06	1.52232e+06	1.38373e+06	1.33592e+06	1.33114e+06	754944	762801	704085	652358	713147	709137	594653	778206	1.00394e+06	985167	1.02341e+06	929708	1.15048e+06	1.14001e+06	1.10358e+06	1.30182e+06	1.2474e+06	1.12018e+06	809004	1.17509e+06	1.096e+06	1.11818e+06	1.11276e+06	716079	885847	1.12706e+06	1.11547e+06	1.41815e+06	85172.1	1.23708	0.052415	0.203704
1112	16.3295	507.209	507.209		474.892	492.131	433.013	426.746	466.945	23373.1	5230.73	432.404	429.743	405.638	479.679	2689.43	474.769	455.26	497.515	2360.34	5897.86	417.679	465.578	476.246	495.277	3552.44	482.661	471.851	440.002	450.296	469.802	476.866	5058.55	2062.53	805.781	473.334	458.745	25.0146	0.407731	0.985607	0.992158
1113	16.352	589.25	621.277		492.292	496.864	472.95	424.426	465.993	483.418	449.2	426.978	410.351	476.967	412.565	461.244	476.83	451.591	444.156	480.625	442.849	458.504	489.41	445.321	16254.7	17507.3	10506.6	26346.6	466.509	447.089	463.069	415.97	443.246	459.549	8102.44	439.519	470.505	25.7646	1.03678	0.2731	0.531085
1114	13.0038	707.281	707.278		491.231	3658.29	3336.58	2547.09	459.939	438.258	438.902	453.393	491.312	455.216	422.566	416.451	456.074	479.102	467.137	427.792	437.955	3201.38	411.011	416.269	495.505	440.666	445.998	417.178	441.598	457.33	40015.6	2366.49	449.941	447.418	747.437	21191	2098.63	1373.7	0.994393	0.854392	0.934193
1115	16.3746	916.463	915.46		486.932	476.166	483.219	473.373	415.352	20495.2	10210	89653.5	113059	33048.2	16903.7	11017.9	22425.2	3136.12	3572.55	3621.97	6266.65	423.187	478.756	3190.21	437.119	474.576	404.568	443.907	448.562	417.12	3455.98	3010.23	47228.2	8340.06	746.445	3233.1	467.008	26.2771	0.176591	0.00858773	0.0581832
1116	13.036	716.257	670.251		2136.54	408.312	470.56	480.418	1909.66	4761.22	3410.95	2584.65	1946.52	426.735	2371	6523.08	10909.3	4000.82	5834.85	6873.81	2839.9	3019.52	4800.62	2367.22	2721.73	6255.4	4829.91	81645.8	2019.32	2404.09	2863.54	3116.29	2583.51	6163.62	12229.3	2989.92	1081.1	772.876	2.38575	0.0291797	0.136084
1117	13.036	1047.52	1046.52		17118.2	16335	14923.2	17089.7	17362.7	5504.38	3401.41	2756.46	5141.32	11068.3	14245.7	28311.9	18778.6	3351.07	2686.17	11105.9	16557.4	9813.31	10045.8	3035.72	2184.65	2386.97	25027.7	18528.8	2759.31	2159.96	4071.06	3410.91	7019.59	13465.2	8438.02	3740.98	16565.7	890.608	1.91823	0.309456	0.561354
1118	13.0518	409.208	409.208		406.246	424.422	492.888	473.685	497.163	32781	23366.7	9494.35	9872.98	4458.2	462.597	16240.5	18595.8	498.323	487.787	495.598	417.962	469.133	437.398	422.824	474.924	435.837	420.142	405.826	459.23	482.693	429.064	495.289	13406	6122.66	445.334	462.177	458.881	36.8755	0.456712	0.150302	0.378586
1119	13.0677	769.457	768.454		475.871	426.503	454.024	474.218	499.713	6993.1	486.83	4111.13	11265.7	46614	57915.2	452.947	485.273	470.707	405.256	425.059	437.574	405	433.436	404.166	420.476	454.383	468.953	452.623	492.641	438.78	452.418	451.855	21231	446.136	441.162	452.137	466.066	24.515	0.0210134	0.00200796	0.0176384
1120	16.4422	516.254	515.25		441.298	435.182	471.19	437.044	467.382	419.542	478.125	498.486	454.367	415.426	485.192	423.272	479.28	404.551	2636.84	487.414	400.458	477.645	422.073	2264.11	4390.44	442.397	439.355	444.152	4942.59	3094.82	2450.48	454.621	458.523	805.303	1879.73	1452.55	450.419	15.5785	1.7563	0.420013	0.633352
1121	16.4648	917.977	1111.55		8480.08	16984.1	15367	13890.9	14192.9	146955	49050.2	288317	421937	776276	968084	198880	119199	13487.9	33683.7	16130.1	58532.5	20880.9	40482.5	34206.9	13282	3497.57	3743.35	450.865	13442.9	11752.8	12628.1	23356.3	441770	73318.8	15748.9	17992.2	13783	2865.55	0.165966	0.015276	0.0868804
1122	13.0835	1035.21	1034.27		74097.6	84333.2	499.791	44292.6	499.035	433.717	62612	448.255	473.252	457.309	414.545	5844	493.757	4346.27	432.804	493.681	59347.5	459.83	68157	469.052	458.029	473.116	74598.7	13148.9	75883.2	73494.8	90408.4	88873.9	10806.5	11826.3	34127	89641.1	40744.5	35395.8	1.09437	0.487394	0.688039
1123	13.0835	1081.55	1078.54		1.06183e+07	1.08437e+07	1.02253e+07	1.01459e+07	1.03576e+07	1.0318e+07	9.54998e+06	9.83041e+06	9.78426e+06	9.90036e+06	9.89718e+06	9.44025e+06	9.79319e+06	9.57684e+06	9.85394e+06	1.04103e+07	1.00533e+07	1.03375e+07	1.05029e+07	463.472	1.01868e+07	1.0073e+07	1.04087e+07	9.78059e+06	1.03566e+07	1.03549e+07	1.06911e+07	1.02207e+07	9.88004e+06	9.85464e+06	9.11127e+06	1.04559e+07	1.04382e+07	258505	0.997429	0.875731	0.942219
1124	16.5324	562.296	561.288		483.352	4831.63	471.148	492.761	4163.83	459.195	448.849	432.771	420.483	485.746	432.507	442.261	436.353	2368.29	19757.1	419.425	432.487	432.884	414.938	436.817	2920.3	457.385	477.369	403.569	427.094	452.693	449.682	431.435	446.592	3975.98	713.672	440.558	2088.54	1978.41	8.90294	0.197076	0.431315
1125	13.0835	815.676	525.767		421.411	453.165	49539.9	4376.17	469.153	3037.42	437.506	452.956	406.329	470.13	428.927	412.494	486.27	468.414	408.594	418.611	3227.32	6783.74	489.542	411.212	464.949	28843.9	485.994	408.612	445.106	408.436	497.423	470.914	872.212	903.617	4304.62	484.169	11052	19304	1.03601	0.985969	0.992158
1126	16.5324	1274.61	1273.61		9761.16	12537.6	11158.2	10470.9	11335.3	43848.1	38761.9	38797.3	473.163	8768.18	8651.06	412.446	419.915	10896.4	485.694	24095.4	13789.4	415.807	409.172	5171.51	16869.9	10344.8	462.352	3160.71	437.275	487.634	13903.1	11800.9	23216.6	8349.87	4195.47	12852	11052.6	927.635	0.35965	0.193458	0.425573
1127	13.1631	454.209	405.169		484.207	425.187	429.894	497.343	450.143	447.195	415.152	451.24	404.969	441.815	450.631	419.998	469.358	2112.48	2463.94	414.665	447.96	416.771	469.916	479.248	444.772	473.854	456.078	487.282	493.609	461.436	7049.86	423.429	435.167	1054.73	464.774	3736.64	457.355	28.8475	2.42374	0.14257	0.37259
1128	16.5696	263.129	263.129		158990	156317	156351	155975	163375	87648.8	89480.3	75583.5	68137.7	78173.1	70733.9	70725.6	103180	137661	140382	113282	113905	136550	131208	88200	113176	133121	208499	237680	125047	113236	78281.8	95293.4	78292.9	113189	142969	86787.6	158202	2804.25	1.44571	0.0105316	0.0680439
1129	13.179	1005.51	1004.51		11418.7	11904.8	11096.2	9379.94	8194.39	265564	326631	482622	400584	167669	160495	427052	258928	471872	504061	107580	75105.9	15052.6	8767.06	8915.52	77069.5	50999.3	5801.27	23113.6	13541.1	16233.8	6534.07	3810.17	300594	307433	24388.2	5172.12	10398.8	1392.27	1.02275	0.748772	0.880292
1130	13.179	1121.56	1120.55		37508	18409.7	425.098	17316.8	17382.3	90047.7	35954.8	144441	185894	21369.3	21811.9	17747.2	35931.6	16556.1	15615.7	16388.6	19259.3	16118.2	16452.2	17563.8	481.464	15883.3	18371.3	499.154	14719.3	16256.7	14700.6	16907.9	83253.1	20249.8	12927.3	15804.3	18208.4	11749.4	0.243231	0.0221687	0.11273
1131	16.5696	1035.54	1081.54		461.603	2042.58	441.278	490.112	425.517	6951.47	406.729	4577.51	2520.15	8576.78	446.538	32773.8	40106	485.609	418.072	469.616	3497.03	6853.6	8817.34	34553.9	416.103	492.852	492.082	488.804	446.406	7484.32	1932.93	2656.08	3913.2	12958.4	6671.72	2294.5	772.218	635.548	3.31145	0.843984	0.928989
1132	16.5872	1064.54	525.51		10970.1	4107.95	11244.5	7499.45	9358.27	14544.7	13444.1	15828	40334.6	190227	245772	18929.8	21192.3	449.21	6510.06	2879.57	10382.2	4007.22	47897	11786.4	2478.56	2792.77	5469.41	437.629	496.167	429.951	4509.94	7660.89	86691.8	10057.2	8421.68	6085.42	8636.05	2629.41	0.116011	0.0313467	0.142814
1133	13.1949	1094.02	1064.37		113202	116766	458.318	113365	409.517	452.465	109517	449.589	13511.7	494.21	402.145	65230.7	421.297	68912.1	430.373	20897.3	82655.6	408.654	68002.1	57806.5	107873	72098.6	70179.3	122554	484.38	436.514	96834.5	95149.7	20804.6	39757.9	55538.2	95992.1	68839.9	55867.8	1.91101	0.26585	0.520538
1134	13.2267	617.266	1122.18		490.481	419.961	476.642	455.745	476.728	487.512	458.136	430.232	469.508	23388.6	23849.7	447.689	400.34	496.026	10838	417.487	482.267	458.811	422.547	405.161	482.832	488.012	416.173	423.679	401.833	485.758	452.064	408.86	8180.62	2180.31	442.756	430.462	463.911	24.6193	0.266521	0.430064	0.639116
1135	16.5872	800.213	799.209		3191.76	4545.85	3612.78	3759.76	4169.4	469.432	493.803	450.252	2169.57	469.536	483.04	2546.02	4412.14	472.707	431.661	436.448	447.85	481.437	430.84	466.675	443.457	2474.9	403.49	425.514	497.613	452.087	29725.3	8781.83	755.938	1457.8	675.112	19253.6	3855.91	465.56	1.92847	0.487036	0.687911
1136	13.2427	904.224	903.22		22472.4	16291.9	14160.2	12158.3	14681.8	15368.6	12341.6	441.962	3088.46	450.641	418.288	2779.61	4626.04	401.71	445.231	3374.47	21557.9	22132.3	28460.3	15761.2	6064.65	17747.7	21586.6	1973.76	8959.34	7537.24	50504.7	35871.6	5351.6	5530.82	14469.2	43188.1	15952.9	3517.04	1.03349	0.829907	0.923765
1137	13.2427	816.208	816.208		438.196	449.628	466.958	437.93	483.756	400.278	454.891	454.301	445.607	448.107	412.279	433.882	496.901	402.3	26252.6	421.718	497.638	427.386	462.514	465.591	428.38	495.535	426.02	421.366	2433.91	431.062	452.263	471.615	435.911	4750.84	665.752	461.939	455.293	17.7317	10.8987	0.321636	0.571255
1138	13.2588	884.501	930.507		469.066	474.019	469.406	411.69	469.21	1.60164e+06	1.23637e+06	1.32777e+06	1.6878e+06	277986	344877	6235.77	319954	456.854	420.986	9325.33	14468.8	404.283	481.167	495.729	494.09	422.058	469.093	406.926	497.954	408.905	465.494	488.975	1.07941e+06	58477	453.356	477.234	458.678	23.5676	0.0541752	0.000876488	0.00874783
1139	16.633	507.209	507.209		8282.07	8494.83	8866.68	8624.09	8647.95	93375.6	100519	34967	50440.3	12489.2	5085.57	16767.8	5550.87	491.855	404.247	21937.4	11703.3	455.766	498.601	458.643	8007.65	19336.1	2023.29	2805.76	413.536	481.538	451.985	485.681	49479.4	9475.91	3831.22	468.833	8583.12	192.206	0.191512	0.0404147	0.172773
1140	13.3391	1175.56	1136.55		5.09923e+06	4.47511e+06	4.42015e+06	4.2606e+06	4.57165e+06	9.10491e+06	9.04776e+06	1.11252e+07	1.04835e+07	1.2297e+07	1.18925e+07	1.27131e+07	1.26036e+07	1.21917e+07	1.16901e+07	8.82708e+06	1.03496e+07	1.37312e+06	1.59846e+06	2.96612e+06	1.07502e+07	7.61554e+06	1.24806e+06	596740	2.91017e+06	3.41489e+06	1.57929e+06	1.3742e+06	1.06585e+07	1.13959e+07	3.60815e+06	1.47674e+06	4.56535e+06	285365	1.06918	0.423964	0.636318
1141	13.3391	583.167	583.167		472.235	481.107	487.162	400.84	428.372	461.276	497.208	464.794	488.123	491.137	491.245	476.745	458.598	486.184	489.275	414.88	2053.81	46357.5	16780.1	420.481	471.229	492.764	469.277	2659.61	406.447	469.378	493.714	454.213	482.297	729.915	7614.09	473.963	453.943	33.6146	1.51341	0.418991	0.632184
1142	16.633	485.198	483.201		2348.41	3002.62	2760.03	2843.54	2760.03	4017.95	3613.32	448.17	408.227	460.977	427.705	435.235	465.882	485.371	404.964	4579.93	6244.38	479.12	401.267	483.863	409.096	457.568	440.691	4166.51	417.411	421.657	422.966	494.996	1562.72	2102.63	853.02	458.981	2742.92	216.238	1.34549	0.856144	0.935667
1143	13.3391	736.281	735.779		17602.7	10661.1	6132.39	9587.23	11744.8	464.156	450.019	411.979	476.265	476.441	426.095	405.829	475.218	11991.6	12119.6	451.027	401.094	476.479	484.863	414.248	479.035	475.757	414.44	443.52	457.233	441.178	13128.4	425.177	450.826	4307.4	454.084	6776.77	11145.6	3737.62	9.55446	0.1592	0.384509
1144	13.3391	1123.2	525.493		420.691	424.162	448.241	461.412	421.935	479.053	62119	97312.3	442.67	432.644	471.292	466.034	439.336	497.707	408.895	430.763	8443.16	491.359	435.301	469.395	2597.9	11293.7	405.641	415.187	439.708	454.642	417.411	444.886	26876.2	1780.98	1889.2	431.149	435.289	16.5252	0.0662663	0.3214	0.571255
1145	16.6882	1084.56	1083.56		431.934	464.198	467.569	497.045	472.924	423.81	490.59	488.914	462.249	4188.88	4676.18	3720.27	3217.22	454.003	424.171	442.264	414.591	477.97	413.034	7600.23	450.019	474.35	487.31	483.84	11475.5	14760.7	400.52	2469.03	1788.44	1445.42	4069.22	1434.77	466.734	20.8577	0.808202	0.845053	0.928989
1146	13.3391	693.278	693.278		404.756	493.685	411.383	495.922	428.585	4452.23	12619.5	2616.85	499.263	415.937	443.323	464.112	9718.75	435.551	8413.31	448.44	487.698	2548.25	6015.19	445.324	447.561	408.28	5353.02	10895.9	5046.79	13620.2	3364.53	428.199	3507.84	3327.98	4975.61	1896.36	446.866	39.9125	0.948724	0.803452	0.908666
1147	16.7107	647.292	647.292		2665.57	2667.56	2017.32	2293.72	1997.44	15883.2	12674.7	5577.72	4508.9	4318.01	424.853	21089.1	6585.88	492.084	438.368	38690.3	27194	4475.1	5084.57	409.35	10226.5	4645.12	4759.45	2443.86	476.639	490.412	3055.32	3148.78	7231.22	15748.3	3667.89	3102.05	2328.32	295.371	2.17782	0.839232	0.928257
1148	16.7333	773.424	772.419		2557.06	2087.66	2087.66	2125.94	482.869	33289.6	5443.8	7494.82	6362.61	260792	493855	21376.2	22220.6	2034.69	5896.03	8353.37	418.907	5177.46	3285.8	4539.27	6201.55	434.806	464.21	409.015	20234.9	21736.2	4793.09	5663.29	134540	10050	6942.57	5228.19	1868.24	715.042	0.074699	0.104929	0.314788
1149	13.3554	461.24	461.24		467.261	493.558	431.623	412.161	457.264	445.391	497.877	434.591	431.67	459.688	480.261	484.496	480.252	419.377	444.833	492.444	475.398	468.677	4014.76	494.845	4370.41	6624.8	11938.4	76748.6	497.714	481.689	3071.22	427.705	458.246	466.134	11737.8	1749.46	452.374	28.2467	1.01721	0.634097	0.800423
1150	13.4051	505.183	503.178		971036	1.09448e+06	1.14133e+06	1.10188e+06	1.05801e+06	633659	671183	1.58366e+06	1.392e+06	2.32779e+06	2.32032e+06	360607	268638	586011	148036	444.435	441.644	1.4067e+06	1.07197e+06	24771.5	653848	679342	986887	901186	1.1378e+06	980704	2.50178e+06	3.22859e+06	1.4881e+06	227363	871468	2.86519e+06	1.07335e+06	57593.9	0.152787	0.0271388	0.129513
1151	16.7559	519.245	519.245		428.251	463.295	481.859	401.267	478.208	445.462	477.155	4252.39	3881.53	410.036	448.74	432.488	484.473	415.396	443.343	418.923	438.448	87088.2	15939.7	466.965	443.926	433.99	7032.08	54259	457.119	449.366	23231.5	24751.7	1652.55	438.845	18507.8	23991.6	450.576	31.0924	0.265556	0.138798	0.368837
1152	13.4219	414.222	459.224		39843	51531.2	57658	48274	41701.9	33877.4	25264.3	90797.9	67971.1	323079	335681	256003	318972	8529.48	9988.01	360256	430695	14655.3	17005.7	55197.7	394097	799761	482254	352147	418538	502075	34799.5	31908.5	146112	230741	337303	33354	47801.6	6508.91	1.57921	0.907174	0.963121
1153	16.8234	580.306	579.299		20251.8	19506.1	19174.1	19507.2	19101.6	29354.7	46089.4	139322	124297	24401.1	45410.3	30399.4	35084.7	28551.4	24368.3	2939.43	2581.57	38714.8	30551.2	14776.2	10855.5	10788.9	11970.8	17209.8	38390	26050.3	3783.38	15177.8	68145.7	20654.1	22145.3	9480.59	19508.2	407.387	0.303088	0.0365389	0.161035
1154	16.8459	351.218	559.276		5266.01	5276.94	4939.06	5085.14	5256.07	451.834	408.096	498.623	418.872	461.541	410.419	406.223	437.569	3845.91	487.692	412.735	419.229	423.684	450.452	497.392	436.798	2083.94	422.478	490.814	3173.12	3170.14	461.488	459.157	441.564	1001.56	1238.76	460.323	5164.65	133.007	2.26821	0.369721	0.596305
1155	13.4219	857.389	855.383		456.919	439.235	487.777	453.885	480.751	4899.23	6554.97	59193.8	412.223	433.845	439.561	482.902	72004.5	456.218	457.164	34631.4	3829.91	416.914	407.2	415.443	498.281	415.15	480.39	480.078	422.047	458.681	423.529	461.549	11988.9	18643.7	443.798	442.539	463.713	17.9516	1.55507	0.809688	0.911699
1156	13.4304	1290.6	515.12		37561.5	37031.5	43333.7	43018.9	39412.5	23169.3	18854	64032.6	35794.6	176290	90001.4	5750.92	3846.45	34011.2	33337.3	5741.3	15960.1	318971	337521	16565	33242.5	70566.4	22767.8	24118.2	23071.5	14242.6	15412.1	14128.4	68023.7	16441.2	95674	14770.2	40071.6	2657.26	0.241698	0.018357	0.0982999
1157	16.8911	1165.53	597.198		434.74	410.331	479.487	470.493	455.649	13039.9	11043.6	5296.24	4318.76	12763.3	9965.94	484.769	2706.46	448.457	404.109	6207.58	7574.59	4967.44	17480.1	18782	4186.07	2921.09	14405.6	3800.62	32644.2	41486	470.187	434.868	9404.62	2970.99	15630.3	452.527	450.14	25.0108	0.315908	0.0143403	0.0834081
1158	13.4304	933.258	931.252		136827	136042	148916	152288	124048	493.46	37410.9	475.104	456.927	33149.8	29277.2	140480	40156.2	453.967	402.663	168432	162563	164425	174311	722514	486.799	426.798	445.364	462.003	411.247	413.548	296959	175253	16877.2	85414.5	118211	236106	139624	10099.4	5.06093	0.354088	0.58781
1159	16.8911	551.214	551.214		418.23	449.763	431.157	488.178	446.597	452.913	449.636	422.336	401.496	485.962	488.793	415.161	411.774	458.632	419.218	442.71	442.648	6274.68	3242.23	499.379	7269.92	461.631	22303.8	21496.4	477.267	442.52	430.953	446.772	450.189	431.69	6940.87	438.863	446.785	23.5878	0.958909	0.291911	0.550642
1160	13.455	630.226	613.236		157225	158368	147794	142125	150902	5773	5820.25	13191.4	12378.8	452.295	443.579	623911	430892	223702	326363	354169	221397	416.643	483.207	3585.25	6624.59	17766	71548.9	67289.3	4414.45	4155.95	7245.41	4072.43	6343.23	363406	19587.1	5658.92	151283	6028.32	57.2903	3.44181e-05	0.000507371
1161	16.9136	990.297	989.294		430.165	411.628	453.265	407.943	410.545	445.752	437.511	402.112	417.165	482.908	421.095	498.122	420.354	480.994	492.318	470.508	431.024	477.997	482.77	10674.7	470.316	496.617	412.985	477.806	447.742	494.426	3832.46	496.44	434.424	465.553	1603.93	2164.45	422.709	17.1933	1.07166	0.108154	0.32238
1162	13.455	947.506	946.503		18930.4	26961.9	30008.8	33224.2	32525.2	104683	94662.1	90126.3	116445	58642.9	50725.6	29175.2	29246.7	55498.4	78068.6	40930.6	45930.4	64547.5	40935.6	47685.8	12631.9	41494.7	41121.6	20160.3	15939.7	15875.1	53515.7	47515	85880.8	46475	33376.9	50515.4	28330.1	5188.35	0.541157	0.0119963	0.0739552
1163	16.9136	715.249	715.249		455.258	415.137	428.296	496.203	499.523	402.528	444.419	479.767	452.319	414.977	462.64	464.237	464.346	441.285	2092.89	32570.8	8775.21	495.205	491.1	449.912	498.607	400.545	425.672	462.792	497.959	483.642	422.024	412.975	442.775	7468.13	467.27	417.499	458.883	34.3711	16.8667	0.0725874	0.245305
1164	16.9363	516.246	499.256		148969	186388	166118	183724	197922	202853	182618	112546	130915	348582	477760	95699.9	281532	171241	153484	48833.2	120929	53378.3	93536.1	91765.3	24723.8	168989	127270	99791.8	108409	269363	166832	113153	242546	145287	115247	139993	176624	17173	0.599007	0.153953	0.381041
1165	13.4713	1224.05	381.014		28564	9632.27	3576.67	6568.98	14902.2	11403.9	444.663	470.037	491.198	409.635	401.45	434.414	456.382	28926.3	21478.1	445.934	442.065	11034.8	421.928	405.194	443.447	475.527	434.285	463.075	13052	14790.6	45797.2	446.787	2270.15	8697.2	4613.44	23122	12648.8	8794.75	3.83112	0.442503	0.650442
1166	13.4875	455.214	455.214		160811	155689	136514	136677	143332	1.43285e+06	1.08868e+06	438387	521306	127046	166860	2.81822e+06	2.4597e+06	3295.88	6046.97	22708.6	65856.7	402.517	415.947	422.347	7573.17	4633.18	429.673	464.161	2382.21	418.917	472.848	489.411	629188	895972	1904.68	481.13	146605	9954.45	1.42401	0.194638	0.427437
1167	16.9812	151.04	151.04		5988.55	3100.32	5791.81	5877.29	5438.18	456.531	419.474	427.218	443.852	460.501	431.613	456.296	438.963	428.44	437.292	436.925	463.313	437.976	472.447	405.82	435.453	2347.41	423.523	13721.8	410.427	405.572	482.815	447.541	439.865	443.538	2117.82	465.178	5239.23	1085.22	1.00835	0.671853	0.830923
1168	13.4875	694.282	298.109		429.89	455.884	491.428	427.163	449.658	37937.9	24595.8	11955.9	4416.84	4659.81	435.528	18156.8	2569.04	14697.4	48822.7	3676.37	420.897	462.893	3079.01	406.995	104185	7761.82	494.674	3723.45	412.379	7352.56	490.576	498.308	14000.3	14723.9	14208.8	494.442	450.804	23.1247	1.05168	0.910676	0.964813
1169	17.0038	821.361	821.361		444.447	462.476	413.125	451.643	410.653	444.814	474.596	414.861	490.565	430.902	452.993	443.335	423.398	11173.5	417.219	405.923	439.207	422.268	400.973	432.328	484.015	497.062	456.285	495.799	485.899	413.629	410.742	413.317	451.455	2217.09	454.251	412.03	436.469	20.8889	4.911	0.392658	0.614225
1170	17.0264	378.185	331.176		36421	35090.1	34225.5	29991.7	30965.5	9575.54	16541.4	16039.3	3784.26	10078.6	446.627	10766.2	8454.22	21483	25133	69359.2	37819.7	5000.7	9755.1	4966.97	16480.9	62594.4	143258	101190	18216.4	4766.54	44005.8	39938	9410.95	28835.9	40692.2	41971.9	33338.8	2457.2	3.06408	0.065749	0.233582
1171	13.5038	783.329	783.329		2255.94	425.033	423.363	484.175	487.019	427.025	448.879	408.549	459.304	480.959	424.662	475.423	489.288	452.468	487.577	447.362	493.569	495.803	2598.96	463.159	11370.1	14917.8	6243.86	33699.1	403.638	491.326	470.559	434.679	441.563	474.281	7853.75	452.619	815.107	720.942	1.0741	0.0361454	0.159575
1172	17.0264	1061.48	1061.48		458.272	412.313	445.244	496.496	433.922	428.212	436.281	479.276	490.336	420.583	400.81	2541.57	409.66	449.008	474.617	496.169	482.194	53774.7	66534.5	5505.16	406.576	415.769	427.676	10192.5	448.826	427.35	486.525	439.239	442.583	808.87	15348.1	462.882	449.249	28.0318	1.82761	0.280036	0.537645
1173	17.0264	1159.45	1159.45		17594.9	16915.4	16581.6	16880.9	16216.1	23264.1	24361.8	12270.6	12189.3	7371.05	7953.6	3280.52	3930.71	409.168	461.595	488.83	424.817	497.895	478.712	409.941	448.234	467.974	496.562	461.826	447.813	471.867	420.923	2151.55	14568.4	1499.27	464.536	1286.24	16837.8	454.585	0.102913	0.000263415	0.0032799
1174	13.5202	1147.53	1146.53		135248	140403	148443	140548	141568	67982	87684.8	40558.5	43055	42854	45579	40766.1	50445.6	107377	102520	125552	106690	119570	116180	126459	115257	130933	146867	147620	125225	124499	135279	132844	54618.9	88891.9	128068	134062	141242	4220.66	1.6275	0.0792847	0.260391
1175	17.094	737.257	735.251		13528.6	13962.7	14556.9	14061.9	14813	8618.17	12392.2	30109.1	27194.3	25123.5	26283	406.101	409.269	5882.37	404.751	403.975	479.55	19144.8	20707.3	28466.2	9781.8	3774.03	491.523	401.752	442.306	422.356	116297	142767	21620	1331	9292.45	129532	14184.6	453.471	0.0615634	3.82637e-05	0.000553777
1176	13.5367	533.188	520.168		28177.1	31041.4	34202.1	30789.8	29992.1	10293.6	8334.29	17682.1	9796.67	42804.1	41317.4	2226.12	2395.28	16330.6	488.786	484.968	496.887	38740.5	30563.3	450.928	14009	15213.4	36309.7	40651.5	34550.2	27739	96313.3	107256	21704.7	3737.1	26469.7	101785	30840.5	1957.37	0.172179	0.0034559	0.0274439
1177	17.1166	541.302	949.502		10333.5	10673.7	10179.4	10142.3	10064.4	18440.2	13531	20624.7	23419.7	159083	180415	25828.3	20047.2	7656.94	13320.4	6165.71	12213.8	8379.47	11149.1	36479.7	18083.9	9863.08	1899.05	485.798	25051.5	23040.9	15357.8	21116.9	69252.3	14205.4	14936.9	18237.4	10278.7	216.069	0.205125	0.0558826	0.210793
1178	13.5367	665.302	665.302		431.75	432.68	419.824	421.608	414.694	434.486	422.689	414.993	409.68	416.168	479.747	417.124	490.707	455.72	468.529	441.839	483.806	25901.6	22382.6	2284.39	487.14	3718.95	6856.01	2585.16	2189.2	2404.32	435.156	415.747	429.627	459.621	7645.49	425.452	424.111	7.00135	1.06981	0.0778481	0.256329
1179	17.1166	511.255	555.244		468.14	492.938	446.988	491.363	477.425	17029.4	18868.8	14123.2	14148.1	13854.9	18594.4	7040.44	488.585	16745.4	16657.4	3915.64	475.394	26889.9	46627.7	32301	10969	6882.27	13757.8	5559.59	27656.4	28910.5	20410.9	9213.28	16103.1	7553.81	22172.7	14812.1	475.371	16.8907	0.46909	0.0456508	0.186159
1180	13.571	617.282	617.282		436.7	404.427	489.48	419.465	498.762	454.564	496.253	459.83	449.282	402.291	412.22	471.893	446.789	3696.6	6841.86	474.911	411.368	421.65	432.19	2858.46	2075.98	2338.47	435.156	479.44	14098.1	13878.8	401.698	458.162	445.74	2057.24	4113.14	429.93	449.767	37.7421	4.61533	0.144425	0.37495
1181	13.589	561.292	563.308		2041.64	2332.73	2323.82	441.895	2338.68	462.539	491.042	477.914	406.635	14087.5	11463	499.56	422.534	2012.92	5902.14	427.002	408.541	487.582	495.67	498.202	7898.23	440.345	450.013	452.161	2311.62	480.717	422.433	432.825	4564.78	1612.12	1501.62	427.629	1895.75	735.576	0.353164	0.590791	0.77068
1182	17.2293	899.39	831.402		85715.3	84621.4	80085	79119	81550.8	104227	91003.4	70315	70067.1	151828	165112	148774	103974	130770	107635	76851.8	109778	191120	226600	159837	58227.5	24665.8	154731	43131.3	97063.2	93209.3	74750.4	98152.7	108759	112964	116509	86451.5	82218.3	2553.66	1.03866	0.680228	0.836426
1183	13.6076	645.301	644.297		11441	11402.3	400.024	410.277	427.242	9832.49	5853.28	13516.6	12874.1	15691.9	16227.3	122258	91164.6	2192.83	480.453	12860.6	135551	2464.71	5640.44	415.988	482.251	2504.3	13740	3972.72	412.217	3105.69	466.957	6280.41	12332.6	60751.3	3637.59	3373.68	4816.18	5393.39	4.92607	0.730216	0.867935
1184	13.6264	637.29	1229.58		13249.6	14223.5	12481.2	13110.1	13455	38897	19920.1	31395.6	34217.1	281405	334115	81963.4	145660	5377.38	6081.62	7184.25	51445	16588.1	26573.4	13802.9	9603.86	2940.13	456.452	413.122	6209.63	11369.6	2761.29	6297.09	123325	49618.6	9773.02	4529.19	13303.9	563.192	0.40234	0.209212	0.450341
1185	17.2518	331.177	331.177		2947.94	2801.78	2912.15	2716.28	2547.26	447.548	5319.21	4333.92	452.709	3041.4	4716.7	418.704	496.099	487.746	468.056	4224.55	400.05	451.032	468.488	426.858	488.352	444.063	2877.35	403.921	419.53	493.689	3714.5	15513.5	3051.91	1082.53	719.253	9614	2785.08	144.389	0.354707	0.0951555	0.295071
1186	13.6453	1116.52	1048.53		1.17673e+06	1.17998e+06	1.14352e+06	1.15365e+06	1.14613e+06	922778	802029	932549	921707	1.61081e+06	1.65868e+06	1.14993e+06	1.24433e+06	1.09572e+06	1.08632e+06	973111	1.60112e+06	1.65155e+06	1.86015e+06	2.0093e+06	811579	662611	850605	277305	1.63815e+06	1.61642e+06	1.14011e+06	1.52043e+06	1.14142e+06	1.19176e+06	1.26419e+06	1.33027e+06	1.16e+06	15383.9	1.04409	0.62464	0.793658
1187	17.2744	613.231	657.221		8186.58	6107.31	5042.15	5455.72	5253.4	435.468	448.554	3748.88	3733.02	499.734	425.185	2260.24	460.313	39862.6	19816.6	426.789	491.885	2763.07	120444	412.976	465.621	473.675	423.303	408.974	486.725	2314.79	418.916	421.032	1548.47	10553.1	14243.7	419.974	6009.03	1145.72	6.81514	0.336913	0.578925
1188	13.6453	545.131	799.304		499.636	416.39	460.549	473.329	406.37	428.867	481.699	456.56	447.732	404.738	406.709	425.67	491.328	440.842	457.681	421.247	467.082	412.916	485.182	5833.64	433.096	487.605	453.096	492.585	478.413	406.055	411.388	458.788	437.718	450.642	1053.62	435.088	451.255	35.0563	1.02953	0.439933	0.648149
1189	13.6639	1251.62	173.082		36049.2	34088.3	30820.7	26975.9	30890.8	21669.4	23725.5	599234	513047	153300	113517	19883.7	12184.1	26756.3	33784	58051.6	22824.5	113901	422839	112411	198136	150892	103921	208957	486644	298112	114813	160493	237415	28914	232868	137653	31765	3109.44	0.121787	0.0345826	0.154807
1190	17.3195	661.345	585.292		2308.66	2425.03	2304.71	2028.58	2040.41	423.693	473.899	3775.11	400.852	14993.5	8491.04	488.849	472.464	455.627	2812.6	415.253	499.06	473.469	436.712	468.316	7405.26	4176.49	423.948	464.896	7268.18	5768.19	2336.27	482.077	4759.69	857.308	2987.27	1409.17	2221.48	158.716	0.180118	0.175534	0.403085
1191	17.342	861.413	861.413		420.675	411.548	413.739	490.379	446.11	14790.2	10328.1	17478.6	24857.8	62286.6	74200.6	13695.6	12795.8	483.799	420.925	499.763	4756.47	477.985	437.241	468.621	442.536	483.159	467.102	470.239	452.31	492.09	447.82	438.996	33990.3	5442.05	465.698	443.408	436.49	29.619	0.160106	0.00800454	0.0546054
1192	17.342	469.245	469.245		435.554	400.201	452.741	432.762	403.096	15553.8	30399	18533.8	16806.4	432.282	477.218	29127.7	494.234	3182.58	7782.95	22676.2	496.533	3922.3	7172.49	425.102	8052.39	448.493	468.496	2492.57	21556.9	11950	444.211	418.797	13700.4	10626.7	6276.53	431.504	424.871	20.1784	0.775647	0.762361	0.888108
1193	13.7008	448.238	448.238		426.289	458.32	424.913	491.921	472.342	17809	12901.6	5048.78	4181.8	6861.29	5055.74	14244.6	5853.12	15472.9	13287.9	475.149	2722.24	4493	2575.1	3524.6	29997.9	23198.1	39197.9	57673.8	5334.13	2716.28	430.979	474.253	8643.04	8675.99	18745.7	452.616	454.757	26.0929	1.00381	0.588282	0.770263
1194	17.3533	96.9603	223.065		427.459	7746.34	5541.15	7096.44	6208.6	6107.6	14713.9	14870.3	10553.2	27618.5	12670.6	16362.8	12331.3	489.281	457.86	38373.4	3411.03	16654.9	437.248	3079.18	43003.3	68051.9	20657.1	51493	3041.4	420.982	455.711	459.738	14422.4	11904.3	22982.1	457.724	5404	2599.35	0.825404	0.185997	0.416666
1195	13.7382	409.208	455.214		52761	51913.3	54540.8	53677.3	59620.4	637546	528873	102427	203912	1.79624e+06	2.46509e+06	746966	1.44294e+06	49842.2	64964	64166	114602	4895.51	6823.51	11229.7	28142.8	20305.1	16455.6	19597.8	27614.8	16977.5	15037.3	20847	955682	413913	16893.6	17942.1	54502.6	2705.97	0.433108	0.155163	0.381041
1196	17.3646	818.297	817.294		13085.7	14142.6	13892.4	14930.8	13284.4	3215.83	3464.41	2023.21	2356.63	2246.15	3836.31	9228.12	5281.46	2118.9	427.08	11115.5	10488.1	4562.33	443.156	13285.7	5354.45	8816.63	8974.84	8808.77	12289.1	11977.1	7750.2	5299.21	2857.09	6443.2	8279.11	6524.7	13867.2	656.991	2.25516	0.466206	0.668428
1197	13.7576	548.186	547.182		401.644	452.877	494.821	479.079	406.813	23126.3	17736.5	6698.8	6380.61	1941.88	452.633	406.166	2124.38	2757.94	482.02	2136.54	7331.43	448.895	460.32	454.461	469.674	406.134	416.031	450.377	420.958	417.863	420.335	448.356	9389.45	2539.75	438.302	434.346	447.047	37.4771	0.270489	0.164033	0.391027
1198	17.4097	453.14	455.156		2050.55	2193.83	2176.15	2387.35	2359.44	4439.73	421.974	10220.5	13740.4	55372.6	51278.6	10917	12275.4	2784.62	458.667	6464.94	7012.08	31292.7	40244.3	83123.8	28141.8	40382.7	51285.3	13575.5	94330.4	75477	11244	18518.6	22579	6652.12	50872.6	14881.3	2233.46	124.789	0.294616	0.414015	0.63061
1199	17.4774	1008.49	1006.49		427.32	499.267	460.803	477.946	462.408	485.139	495.226	400.097	449.109	409.198	464.468	455.018	460.613	454.809	2486.94	485.739	404.511	498.1	448.56	433.436	413.355	488.323	412.427	415.766	474.06	442.265	416.483	485.248	450.54	791.272	447.366	450.866	465.549	23.5981	1.75628	0.338218	0.578925
1200	13.7785	393.177	349.187		17418.5	17707.9	18101.1	15964.5	14970	6433.36	72295.9	40043.1	2469.41	45584	3951.65	100591	13283.9	4701.08	13468	137653	12986.4	3648.35	41200.2	8343.51	21416.6	8142.89	7786.18	51594.5	37113.2	2879.35	9905.83	92260.7	28462.9	47114	20236.1	51083.3	16832.4	1178.26	1.65528	0.558802	0.742656
[truncated: 1,365 more rows]

## Sheet: Add. table 7
Table S7: Acyl sugars detected (only FA adducts) in leaves of the accessions studied
[truncated: 142 more rows]

## Sheet: Add. table 8
Table S8: Genes in the 2-LOD interval of the Wf-1 region of the Heinz 1706 genome sequence (version SL2.50)												196 genes
[truncated: 201 more rows]
